# Supplementary material for: Multi-omics Analysis Sheds Light on the Evolution and the Intracellular Lifestyle Strategies of Spotted Fever Group Rickettsia spp
Source: Front Microbiol. 2017 Jul 20;8:1363. doi: 10.3389/fmicb.2017.01363 (PMC5517468; doi:10.3389/fmicb.2017.01363)
Supplement: Supplementary file 6 [file Table1.XLSX]

## Sheet: Table_S1
Table S1. List of newly (this study) and previously (reference) identified proteins and transcribed RNAs in Rickettsia genomes.
Cluster	Function	Gene	Species (current)	Species (other study)	Reference
cRIG0001	PEP synthetase regulatory protein	-	Rra, Rco		This study
cRIG0002	Thioredoxin	trxA	Rsl, Rra, Rco, Rma	Rfe	Ogawa et al., 2007
cRIG0003	O-antigen export system ATP-binding protein RfbE	rfbE	Rsl, Rra, Rco, Rma		This study
cRIG0005	NADPH-dependent glutamate synthase beta chain and related oxidoreductases	gltD	Rma		This study
cRIG0006	Acyl-[acyl carrier protein]--UDP-N-acetylglucosamine O-acyltransferase	lpxA	Rsl, Rra, Rco, Rma	Rfe	Ogawa et al., 2007
cRIG0008	UDP-3-O-[3-hydroxymyristoyl] glucosamine N-acyltransferase	-	Rsl, Rra, Rco, Rma		This study
cRIG0011	Putative P-loop hydrolase	-	Rma		This study
cRIG0012	Zinc/manganese ABC transporter substrate binding protein	znuA	Rma		This study
cRIG0013	Poly(A) polymerase	pcnB	Rra, Rma		This study
cRIG0015	ATP synthase B chain	atpF	Rsl, Rra, Rco, Rma		This study
cRIG0016	ATP synthase B chain	atpX	Rsl, Rra, Rco, Rma		This study
cRIG0017	ATP synthase C chain	atpE	Rsl, Rra, Rco, Rma	Rfe	Ogawa et al., 2007
cRIG0019	ATP synthase A chain	atpB	Rma		This study
cRIG0021	Protein-disulfide isomerase	dsbG	Rsl, Rra, Rco, Rma		This study
cRIG0022	Transcriptional regulator	-	Rra, Rma, Rsl	Rfe	Ogawa et al., 2007
cRIG0023	Putative methyltransferase	-	Rsl, Rra, Rco, Rma	Rpr	Zhang et al., 2006
cRIG0024	DNA replication and repair protein RecF	recF	Rma, Rco, Rsl		This study
cRIG0026	Conserved protein of unknown function	-	Rra, Rco, Rma		This study
cRIG0027	Sco2 protein precursor	sco2	Rra, Rco, Rma	Rfe	Ogawa et al., 2007
cRIG0029	Putative colicin V production membrane protein	cvpA	Rsl, Rra, Rco, Rma		This study
cRIG1335	Bacterial ATP-dependent chaperone ClpB, AAA+ superfamily	clpB	Rsl, Rra, Rco, Rma	Rpa	Pornwiroon et al., 2009
cRIG0031	Conserved protein of unknown function	-	Rco		This study
cRIG0032	Sialoglycoprotease	gcp	Rra, Rma		This study
cRIG0035	30S ribosomal protein S6	rpsF	Rsl, Rra, Rco, Rma	Rfe, Rpa	Pornwiroon et al., 2009; Ogawa et al., 2007
cRIG0036	30S ribosomal protein S18	rpsR	Rsl, Rra, Rco, Rma		This study
cRIG0037	50S ribosomal protein L9	rpII	Rsl, Rra, Rco, Rma	Rfe	Ogawa et al., 2007
cRIG0038	tRNA(Ile)-lysidine synthetase	tilS, mesJ	Rma		This study
cRIG0039	ATP-dependent metalloprotease FtsH	ftsH	Rsl, Rra, Rco, Rma		This study
cRIG0040	Succinate dehydrogenase iron-sulfur protein	sdhB	Rsl, Rra, Rco, Rma	Rhei	Qi et al., 2013/2014
cRIG0041	Succinate dehydrogenase iron-sulfur subunit	-	Rra, Rco, Rma		This study
cRIG0044	Putative membrane protein	-	Rra, Rco, Rma		This study
cRIG0045	Preprotein translocase subunit YidC	yidC	Rsl, Rra, Rco, Rma		This study
cRIG0047	Conserved protein of unknown function	-	Rsl, Rra, Rco, Rma	Rpa	Pornwiroon et al., 2009
cRIG0048	Conserved protein of unknown function	-	Rsl, Rra, Rco, Rma	Rfe	Ogawa et al., 2007
cRIG0049	Polypeptide deformylase	def3	Rsl, Rra, Rco, Rma		This study
cRIG0050	ATP/ADP translocase	tlcD1	Rsl, Rra, Rco, Rma		This study
cRIG0051	Sugar phosphate permease	uhpC	Rsl, Rra, Rco, Rma		This study
cRIG0052	Nucleoside diphosphate kinase	ndk	Rsl, Rra, Rco, Rma	Rfe, Rpa	Ogawa et al., 2007; Pornwiroon et al., 2009
cRIG0053	Glucose-inhibited division protein A	gidA	Rsl, Rra, Rco, Rma		This study
cRIG0055	ATPase involved in chromosome partitioning	soj	Rra, Rco, Rma		This study
cRIG0056	ParB-like partition proteins	-	Rsl, Rra, Rco, Rma		This study
cRIG0057	ABC transporter ATP-binding protein	abcT1	Rsl, Rra, Rco, Rma	Rfe	Ogawa et al., 2007
cRIG0059	3-deoxy-8-phosphooctulonate synthase	kdsA	Rsl, Rra, Rco, Rma		This study
cRIG0060	Iron-sulfur cluster assembly accessory protein	iscA1	Rma, Rco		This study
cRIG0061	Deoxyguanosinetriphosphate triphosphohydrolase	dgt	Rsl, Rra, Rco, Rma		This study
cRIG0062	Arginyl-tRNA synthetase	argS	Rsl, Rra, Rco, Rma	Rpa	Pornwiroon et al., 2009
cRIG0064	Topoisomerase IV subunit A	parC	Rsl, Rra, Rco, Rma		This study
cRIG0065	Gram-negative porin family	-	Rsl, Rra, Rco, Rma	Rfe, Rhei, Rri, Rpa	Pornwiroon et al., 2009; Qi et al., 2013/2014; Ogawa et al.,2007; Gong et al., 2014a
cRIG0066	Deoxycytidine triphosphate deaminase	dcd	Rsl, Rra, Rco, Rma		This study
cRIG0067	Protein-export protein secB	secB	Rra, Rco, Rma		This study
cRIG0068	Transcriptional activator protein CzcR	czcR	Rsl, Rra, Rco, Rma	Rfe, Rpa	Pornwiroon et al., 2009; Ogawa et al.,2007
cRIG0069	GTP cyclohydrolase I	-	Rsl, Rra, Rco, Rma		This study
cRIG0070	Conserved protein of unknown function	-	Rsl, Rra, Rco, Rma		This study
cRIG0071	NAD(p) transhydrogenase subunit beta	pntB	Rsl, Rra, Rco, Rma		This study
cRIG0072	OmpW family outer-membrane protein	ompW	Rsl, Rra, Rco, Rma	Rfe, Rhei, Rri	Qi et al., 2013; 2014; Ogawa et al.,2007; Gong et al., 2014a
cRIG0075	Protein-export membrane protein secG	secG	Rsl, Rra, Rco, Rma	Rfe	Ogawa et al.,2007
cRIG0076	Cell surface antigen Sca2	sca2	Rsl, Rra, Rco, Rma	Rfe, Rty	Ogawa et al.,2007; Sears et al., 2012
cRIG0077	Cysteinyl-tRNA synthetase	cysS	Rsl, Rra, Rco, Rma	Rpa	Pornwiroon et al., 2009
cRIG0078	30S ribosomal protein S2	rpsB	Rsl, Rra, Rco, Rma	Rfe, Rhei, Rpa	Pornwiroon et al., 2009; Qi et al., 2013/2014; Ogawa et al., 2007
cRIG0079	Elongation factor EF-Ts	tsf	Rsl, Rra, Rco, Rma	Rfe, Rco, Rpa, Rhe	Renesto et al., 2005a/b; Pornwiroon et al., 2009; Ogawa et al., 2007; Hajem et al., 2009
cRIG0080	3-deoxy-D-manno-octulosonic-acid transferase	kdtA	Rra, Rma, Rsl		This study
cRIG0081	Lysophospholipid acyltransferase (LPLAT-DUF374-like) family	-	Rsl, Rra, Rco, Rma		This study
cRIG0082	Aspartate aminotransferase A	aatA	Rsl, Rra, Rco, Rma		This study
cRIG0083	Antitoxin of toxin-antitoxin (TA) system StbD	stbD	Rra, Rma		This study
cRIG0084	SAM-dependent methyltransferase	-	Rsl, Rra, Rco, Rma		This study
cRIG0085	VacJ lipoprotein precursor	vacJ	Rsl, Rra, Rco, Rma	Rfe	Ogawa et al., 2007
cRIG0086	ABC-type transporter related to toluene tolerance	-	Rsl, Rra, Rco, Rma		This study
cRIG1479	Ribose-phosphate pyrophosphokinase	prs	Rma		This study
cRIG0087	Alanine racemase	alr	Rma, Rsl		This study
cRIG0088	ABC transporter permease protein	-	Rma		This study
cRIG0089	Ribonucleotide ABC transporter ATP-binding protein	mkl	Rsl, Rra, Rco, Rma		This study
cRIG0092	50S ribosomal protein L28	-	Rsl, Rra, Rco, Rma		This study
cRIG0093	50S ribosomal protein L31	-	Rma		This study
cRIG0094	Hypothetical GTP-binding protein	-	Rma		This study
cRIG0095	Acetylglutamate kinase	argB	Rma		This study
cRIG0097	VirB4 protein	virB4-1	Rsl, Rra, Rco, Rma		This study
cRIG0098	VirB6 protein	virB6-1	Rsl, Rra, Rco, Rma		This study
cRIG0099	VirB6 protein	virB6-2	Rsl, Rra, Rco, Rma		This study
cRIG0100	VirB6 protein	virB6-3	Rsl, Rra, Rco, Rma		This study
cRIG0101	VirB6 protein	virB6-4	Rsl, Rra, Rco, Rma		This study
cRIG0102	tRNA (guanine-n1)-methyltransferase	trmD	Rra, Rma, Rsl		This study
cRIG0103	50S ribosomal protein L19	rplS	Rsl, Rra, Rco, Rma	Rfe, Rpa	Ogawa et al., 2007; Pornwiroon et al., 2009
cRIG0104	Conserved protein of unknown function	-	Rsl, Rra, Rco, Rma		This study
cRIG0105	Protein-export membrane protein secF	secF	Rsl, Rra, Rco, Rma		This study
cRIG0106	NADH dehydrogenase I chain F	nuoF	Rsl, Rra, Rco, Rma		This study
cRIG0107	Signal peptidase I	lepB	Rsl, Rra, Rco, Rma	Rfe	Ogawa et al., 2007
cRIG0108	Ribonuclease III	rnc	Rsl, Rra, Rco, Rma		This study
cRIG0109	GTP-binding protein Era	era	Rma, Rco, Rsl		This study
cRIG0111	tRNA/rRNA methyltransferase	-	Rma		This study
cRIG1438	Nucleotidyltransferase substrate binding protein	-	Rra		This study
cRIG0112	Putative nucleoside-diphosphate-sugar epimerase	-	Rra, Rma		This study
cRIG0113	Multiple resistance and pH adaptation protein Mrp-like	mrp	Rsl, Rra, Rco, Rma		This study
cRIG0114	Protease activity modulator HflK	hflK	Rsl, Rra, Rco, Rma	Rfe	Ogawa et al., 2007
cRIG0115	Membrane protease subunit, stomatin/prohibitin-like protein	hflC2	Rsl, Rra, Rco, Rma		This study
cRIG0116	Periplasmic serine protease	htrA	Rsl, Rra, Rco, Rma	Rco, Rpa	Renesto et al., 2005a/b; Pornwiroon et al., 2009
cRIG0117	Putative sulfurtransferase	-	Rma, Rsl		This study
cRIG0120	Succinate dehydrogenase flavoprotein subunit	sdhA	Rsl, Rra, Rco, Rma	Rpa	Pornwiroon et al., 2009
cRIG0121	Amino acid ABC transporter permease protein	yqiY	Rma, Rco		This study
cRIG0122	30S ribosomal protein S12	rpsL	Rsl, Rra, Rco, Rma	Rfe	Ogawa et al., 2007
cRIG0123	30S ribosomal protein S7	rpsG	Rsl, Rra, Rco, Rma	Rfe	Ogawa et al., 2007
cRIG0124	Elongation factor EF-G	fusA	Rsl, Rra, Rco, Rma	Rfe, Rpa	Ogawa et al., 2007; Pornwiroon et al., 2009
cRIG0126	Transcription antitermination protein NusG	nusG	Rsl, Rra, Rco, Rma	Rfe	Ogawa et al., 2007
cRIG0127	50S ribosomal protein L11	rplK	Rsl, Rra, Rco, Rma	Rfe	Ogawa et al., 2007
cRIG0128	50S ribosomal protein L1	rplA	Rsl, Rra, Rco, Rma	Rfe, Rhei	Ogawa et al., 2007; Qi et al., 2013; 2014
cRIG0129	50S ribosomal protein L10	rplJ	Rsl, Rra, Rco, Rma	Rfe, Rpa	Ogawa et al., 2007; Pornwiroon et al., 2009
cRIG0130	50S ribosomal protein L7/L12	rplL	Rsl, Rra, Rco, Rma	Rfe, Rpa, Rhe	Ogawa et al., 2007; Pornwiroon et al., 2009; Hajem et al., 2009
cRIG0131	DNA-directed RNA polymerase beta chain	-	Rsl, Rra, Rco, Rma		This study
cRIG0132	DNA-directed RNA polymerase beta prime chain	-	Rsl, Rra, Rco, Rma		This study
cRIG0133	Conserved protein of unknown function	-	Rco		This study
cRIG0134	Aminopeptidase A	pepA	Rsl, Rra, Rco, Rma	Rfe, Rco, Rpa	Ogawa et al., 2007; Pornwiroon et al., 2009; Renesto et al., 2005a/b
cRIG0135	Chromosome partitioning protein-like protein	-	Rsl, Rra, Rco, Rma		This study
cRIG0136	Aspartyl-tRNA synthetase	aspS	Rsl, Rra, Rco, Rma	Rpa	Pornwiroon et al., 2009
cRIG0137	Conserved protein of unknown function	-	Rsl, Rra, Rco, Rma		This study
cRIG0139	Dihydrodipicolinate reductase	dapB	Rsl, Rra, Rco, Rma	Rpa	Pornwiroon et al., 2009
cRIG0140	Flavoprotein oxygenase DIM6/NTAB family protein	-	Rco		This study
cRIG0141	Amino acid ABC transporter substrate binding protein	yqiX	Rsl, Rra, Rco, Rma	Rfe	Ogawa et al., 2007
cRIG0142	Glutamyl-tRNA(Gln) amidotransferase subunit B	gatB	Rsl, Rra, Rco, Rma	Rco, Rpa	Renesto et al., 2005a/b; Pornwiroon et al., 2009
cRIG0143	Glutamyl-tRNA(Gln) amidotransferase subunit A	gatA	Rsl, Rra, Rco, Rma	Rco	Renesto et al., 2005a/b
cRIG0144	Glutamyl-tRNA(Gln) amidotransferase subunit C	gatC	Rsl, Rra, Rco, Rma	Rfe	Ogawa et al., 2007
cRIG0146	Ribosome recycling factor	rrf	Rsl, Rra, Rco, Rma	Rfe, Rpa	Ogawa et al., 2007; Pornwiroon et al., 2009
cRIG0147	Uridylate kinase	pyrH	Rsl, Rra, Rco, Rma		This study
cRIG0150	Outer membrane protein omp1	omp1	Rsl, Rra, Rco, Rma	Rfe, Rhei, Rpa	Qi et al., 2013; 2014; Pornwiroon et al., 2009; Ogawa et al., 2007
cRIG0151	Putative membrane-associated zinc metalloprotease	-	Rra, Rma		This study
cRIG0152	N utilization substance protein B	nusB	Rma		This study
cRIG0153	Ribosomal RNA large subunit methyltransferase J	rrmJ	Rsl, Rra, Rco, Rma		This study
cRIG0155	Conserved protein of unknown function	-	Rma, Rco, Rsl		This study
cRIG0157	Conserved protein of unknown function	-	Rra		This study
cRIG0158	16S ribosomal RNA methyltransferase RsmE	-	Rra		This study
cRIG0159	Conserved protein of unknown function	-	Rra, Rma		This study
cRIG0160	Hydrophobe/amphiphile efflux-1 (HAE1) family protein	acrF	Rra, Rma		This study
cRIG0161	DNA-binding protein HU	hupA	Rsl, Rra, Rco, Rma	Rfe	Ogawa et al., 2007
cRIG0162	DNA polymerase III delta subunit	holB	Rsl, Rra, Rco, Rma		This study
cRIG0163	Signal recognition particle protein	ffh	Rsl, Rra, Rco, Rma		This study
cRIG0165	Na+/H+-dicarboxylate symporters	gltP	Rma		This study
cRIG0167	Putative 6-pyruvoyl tetrahydropterin synthase	-	Rsl, Rra, Rco, Rma		This study
cRIG0168	Dihydrolipoamide acetyltransferase component	sucB	Rsl, Rra, Rco, Rma	Rfe, Rpa	Ogawa et al., 2007; Pornwiroon et al., 2009
cRIG0169	2-oxoglutarate dehydrogenase E1 component	sucA	Rsl, Rra, Rco, Rma		This study
cRIG0171	DNA repair protein RecN	recN	Rsl, Rra, Rco, Rma		This study
cRIG0172	DNA uptake lipoprotein	comL	Rsl, Rra, Rco, Rma	Rfe	Ogawa et al., 2007
cRIG0173	Chaperone protein DnaJ	dnaJ	Rsl, Rra, Rco, Rma		This study
cRIG0174	Molecular chaperone DnaK	dnaK	Rsl, Rra, Rco, Rma	Rfe, Rco, Rhe	Ellison et al., 2009; Pornwiroon et al., 2009; Hajem et al., 2009; Renesto et al., 2005a/b; Ogawa et al., 2007
cRIG0175	Heat shock protease	degQ	Rsl, Rra, Rco, Rma	Rfe, Rhei, Rpa	Pornwiroon et al., 2009; Qi et al., 2013/2014; Ogawa et al., 2007
cRIG0177	Conserved protein of unknown function	-	Rco, Rsl		This study
cRIG0178	Conserved protein of unknown function	-	Rsl, Rra, Rco, Rma		This study
cRIG0179	DNA polymerase III, delta subunit	holA	Rra, Rco, Rma		This study
cRIG0180	Ubiquinone biosynthesis protein Coq7	coq7	Rma		This study
cRIG0181	Cytochrome c oxidase subunit III	-	Rma		This study
cRIG0183	Conserved protein of unknown function	-	Rsl, Rra, Rco, Rma		This study
cRIG0184	2,3,4,5-tetrahydropyridine-2-carboxylate N-succinyltransferase	dapD	Rra, Rma, Rsl		This study
cRIG1328	Cell surface antigen Sca8	sca8	Rra		This study
cRIG0186	Universal stress protein UspA and related nucleotide-binding proteins	uspA	Rsl, Rra, Rco, Rma	Rfe, Rpa	Pornwiroon et al., 2009; Ogawa et al., 2007
cRIG0187	TRAP-type uncharacterized transport system, periplasmic component	imp	Rra, Rma	Rco, Rpa	Renesto et al., 2005a/b; Pornwiroon et al., 2009
cRIG0188	Conserved protein of unknown function	-	Rsl, Rra, Rco, Rma	Rfe	Ogawa et al., 2007
cRIG0189	Ferredoxin	fdxB	Rra, Rma, Rsl		This study
cRIG0190	Heat shock protein HscA	hscA	Rsl, Rra, Rco, Rma		This study
cRIG0191	Co-chaperone Hsc20	hsc20	Rsl, Rra, Rco, Rma		This study
cRIG0193	Excinuclease ABC subunit B	uvrB	Rsl, Rra, Rco, Rma		This study
cRIG0194	Glutaredoxin, GrxC family	grxC1	Rra, Rma		This study
cRIG1428	Multidrug resistance protein Atm1	atm1	Rra, Rma		This study
cRIG0197	DNA gyrase subunit A	gyrA	Rsl, Rra, Rco, Rma		This study
cRIG0199	Polypeptide deformylase	def1	Rra, Rco, Rma		This study
cRIG0200	Methionyl-tRNA formyltransferase	fmt	Rma, Rco		This study
cRIG0203	Putative ATPase n2B	-	Rma, Rco, Rsl		This study
cRIG0205	Multidrug resistance ABC transporter ATP-binding protein	abcT3	Rsl, Rra, Rco, Rma		This study
cRIG0206	Conserved protein of unknown function	-	Rsl, Rra, Rco, Rma		This study
cRIG0207	Cytochrome d ubiquinol oxidase subunit I	cydA	Rsl, Rra, Rco, Rma		This study
cRIG0209	Antitoxin of toxin-antitoxin (TA) system StbD	stbD	Rma, Rsl		This study
cRIG0210	Putative toxin of toxin-antitoxin (TA) system	-	Rma		This study
cRIG0212	Mitochondrial protease	mpp	Rsl, Rra, Rco, Rma		This study
cRIG0213	Phosphoribosylaminoimidazole-succinocarboxamide synthase	purC	Rsl, Rra, Rco, Rma	Rfe	Ogawa et al., 2007
cRIG0214	Conserved protein of unknown function	-	Rsl, Rra, Rco, Rma		This study
cRIG0215	Threonyl-tRNA synthetase	-	Rsl, Rra, Rco, Rma		This study
cRIG0217	Conserved protein of unknown function	-	Rsl, Rra, Rco, Rma		This study
cRIG0218	Type I secretion outer membrane protein TolC	tolC	Rsl, Rra, Rco, Rma	Rri, Rty	Gong et al., 2014a; Kaur et al., 2012
cRIG0219	Conserved protein of unknown function	-	Rsl, Rra, Rco, Rma		This study
cRIG0220	Rickettsia Ankyrin repeat-containg protein	rarP-1	Rsl, Rra, Rco, Rma	Rty	Kaur et al., 2012
cRIG0221	DNA topoisomerase IV, B subunit	parE	Rsl, Rra, Rco, Rma		This study
cRIG0222	Carboxyl-terminal protease	ctp	Rsl, Rra, Rco, Rma	Rpa	Pornwiroon et al., 2009
cRIG0223	Histidine kinase sensor protein	barA	Rra, Rco, Rma		This study
cRIG0224	Tol system periplasmic component	ybgf	Rra, Rco, Rma	Rhei	Qi et al., 2013/2014
cRIG0225	Conserved protein of unknown function	-	Rsl, Rra, Rco, Rma		This study
cRIG0226	WD40-like repeat	-	Rsl, Rra, Rco, Rma		This study
cRIG0227	50S ribosomal protein L13	rplM	Rsl, Rra, Rco, Rma	Rfe	Ogawa et al., 2007
cRIG0228	30S ribosomal protein S9	rpsI	Rsl, Rra, Rco, Rma	Rfe	Ogawa et al., 2007
cRIG0231	(Di)nucleoside polyphosphate hydrolase	nudH	Rsl, Rra, Rco, Rma		This study
cRIG0232	Regulatory components of sensory transduction system	-	Rsl, Rra, Rco, Rma	Rfe	Ogawa et al., 2007
cRIG0233	Translation elongation factor EF-P	efp	Rsl, Rra, Rco, Rma		This study
cRIG0234	Extragenic suppressor protein suhB	suhB	Rsl, Rra, Rco, Rma		This study
cRIG0235	Conserved protein of unknown function	-	Rsl, Rra, Rco, Rma		This study
cRIG0236	Phosphatidylserine decarboxylase	psd	Rsl, Rra, Rco, Rma	Rfe	Ogawa et al., 2007
cRIG0238	CDP-diacylglycerol--serine O-phosphatidyltransferase	pssA	Rma		This study
cRIG1427	Multidrug resistance protein A	emrA	Rma, Rco, Rsl		This study
cRIG0239	Conserved protein of unknown function	-	Rra, Rma		This study
cRIG0241	EAL domain containing protein	-	Rsl, Rra, Rco, Rma		This study
cRIG0242	UDP-N-acetylmuramate--alanine ligase	murC	Rsl, Rra, Rco, Rma	Rfe	Ogawa et al., 2007
cRIG0243	UDP-N-acetylenolpyruvoylglucosamine reductase	murB	Rma, Rco, Rsl		This study
cRIG0244	D-alanine--D-alanine ligase	ddlB	Rra, Rma, Rsl		This study
cRIG0245	Cell division protein ftsQ	ftsQ	Rma, Rco		This study
cRIG0246	Cell division protein ftsA	ftsA	Rsl, Rra, Rco, Rma		This study
cRIG0247	Membrane protein implicated in regulation of membrane protease activity	-	Rma		This study
cRIG0248	Cytochrome c	cycM	Rma		This study
cRIG0249	Conserved protein of unknown function	-	Rsl, Rra, Rco, Rma		This study
cRIG0252	Ribonuclease E	rne	Rsl, Rra, Rco, Rma		This study
cRIG0254	Ribosomal large subunit pseudouridine synthase	rluA1	Rra, Rco		This study
cRIG0255	Penicillin-binding protein 4*	pbpE	Rra, Rma		This study
cRIG0256	Exodeoxyribonuclease III	xth1	Rma, Rco		This study
cRIG0257	Pyruvate dehydrogenase e1 component, alpha subunit precursor	pdhA	Rsl, Rra, Rco, Rma	Rfe, Rco, Rpa	Renesto et al., 2005a/b; Pornwiroon et al., 2009; Ogawa et al., 2007
cRIG0258	Pyruvate dehydrogenase E1 component, beta subunit precursor	pdhB	Rsl, Rra, Rco, Rma	Rfe	Ogawa et al., 2007
cRIG0259	GTP-binding protein TypA	typA	Rsl, Rra, Rco, Rma	Rfe	Ogawa et al., 2007
cRIG0260	Outer membrane protein	hlpA	Rma		This study
cRIG0261	Isocitrate dehydrogenase, NADP-dependent	icd	Rra, Rma, Rsl	Rpa	Pornwiroon et al., 2009
cRIG0265	Conserved protein of unknown function	-	Rra, Rma		This study
cRIG0266	Ubiquinol-cytochrome c reductase, iron-sulfur subunit	-	Rra, Rma, Rsl		This study
cRIG0268	Cytochrome c1, heme protein precursor	fbcH	Rsl, Rra, Rco, Rma		This study
cRIG0269	Small heat shock protein	ibpA, hsp1	Rsl, Rra, Rco, Rma	Rfe, Rpa	Pornwiroon et al., 2009; Ogawa et al., 2007
cRIG0270	Peptide chain release factor RF-2	prfB	Rsl, Rra, Rco, Rma		This study
cRIG0271	GTP-binding protein LepA	lepA	Rsl, Rra, Rco, Rma		This study
cRIG1434	NACHT family NTPase	-	Rma		This study
cRIG0273	Protease II	-	Rsl, Rra, Rco, Rma		This study
cRIG0279	VirB9 protein	virB9-1	Rsl, Rra, Rco, Rma	Rfe	Ogawa et al., 2007
cRIG0280	VirB8 protein	virB8-1	Rsl, Rra, Rco, Rma		This study
cRIG0282	VirB8 protein	virB8-2	Rsl, Rra, Rco, Rma	Rfe	Ogawa et al., 2007
cRIG0283	VirB9 protein	virB9-2	Rsl, Rra, Rco, Rma		This study
cRIG0284	VirB10 protein	virB10	Rsl, Rra, Rco, Rma		This study
cRIG0285	VirB11 protein	virB11	Rsl, Rra, Rco, Rma	Rfe	Ogawa et al., 2007
cRIG0286	VirD4 protein	virD4	Rsl, Rra, Rco, Rma		This study
cRIG0287	Guanosine pentaphosphate phosphohydrolase	gppA	Rma, Rsl		This study
cRIG0290	Haloacid Dehalogenase-like (HAD_like) superfamily	-	Rra, Rco, Rma	Rhei	Qi et al., 2013/2014
cRIG0291	Conserved protein of unknown function	-	Rra, Rma		This study
cRIG0292	3'(2'),5'-bisphosphate nucleotidase	cysQ	Rra, Rma		This study
cRIG0293	DNA mismatch repair protein MutS	mutS	Rsl, Rra, Rco, Rma		This study
cRIG0294	Ribose-5-phosphate isomerase	lacA	Rsl, Rra, Rco, Rma		This study
cRIG0295	Membrane-bound metallopeptidase	nlpD1	Rsl, Rra, Rco, Rma		This study
cRIG0297	Thymidylate synthase, flavin-dependent	-	Rsl, Rra, Rco, Rma	Rpa	Pornwiroon et al., 2009
cRIG0298	TolB protein precursor	-	Rra, Rma		This study
cRIG0301	Conserved protein of unknown function	-	Rra, Rma, Rsl		This study
cRIG0302	tRNA (5-methylaminomethyl-2-thiouridylate)-methyltransferase	trmU	Rra, Rma, Rsl		This study
cRIG0303	Cationic amino acid transporter-1	atrC1	Rma, Rco, Rsl		This study
cRIG0304	Histidyl-tRNA synthetase	hisS	Rsl, Rra, Rco, Rma		This study
cRIG0305	TolQ protein	tolQ	Rsl, Rra, Rco, Rma		This study
cRIG0306	TolR protein	tolR	Rsl, Rra, Rco, Rma		This study
cRIG0307	Periplasmic protein TonB, links inner and outer membranes	tonB	Rsl, Rra, Rco, Rma		This study
cRIG0309	Proline/betaine transporter	proP2	Rsl, Rra, Rco, Rma		This study
cRIG0310	HlyD family secretion protein	-	Rsl, Rra, Rco, Rma		This study
cRIG0311	Alkaline protease secretion ATP-binding protein AprD	aprD	Rsl, Rra, Rco, Rma		This study
cRIG0312	Aspartate-semialdehyde dehydrogenase	asd	Rsl, Rra, Rco, Rma		This study
cRIG0313	Protein kinase C inhibitor 1	pkcI	Rsl, Rra, Rco, Rma		This study
cRIG0316	Heat shock protein HslV	hslV	Rra, Rma	Rfe	Ogawa et al., 2007
cRIG0317	Heat shock protein HslVU, ATPase subunit HslU	hslVU	Rsl, Rra, Rco, Rma	Rpa	Pornwiroon et al., 2009
cRIG0318	Lipid-A-disaccharide synthase	lpxB	Rra, Rma		This study
cRIG0319	Conserved protein of unknown function	-	Rra		This study
cRIG0320	Aminodeoxychorismate lyase	-	Rra, Rma		This study
cRIG0323	Glutamyl-tRNA synthetase	gltX1	Rsl, Rra, Rco, Rma		This study
cRIG0324	DNA topoisomerase I	topA	Rsl, Rra, Rco, Rma		This study
cRIG0325	Thioredoxin peroxidase 1	tdpX1	Rsl, Rra, Rco, Rma	Rfe, Rhei, Rpa, Rhe	Pornwiroon et al., 2009; Ogawa et al., 2007; Qi et al., 2013/2014; Hajem et al., 2009
cRIG0326	Membrane protease subunit, stomatin/prohibitin-like protein	hflC1	Rsl, Rra, Rco, Rma	Rfe	Ogawa et al., 2007
cRIG0328	Putative membrane-associated metal-dependent hydrolase	-	Rma, Rco		This study
cRIG0329	Putative endonuclease involved in recombination	-	Rma		This study
cRIG0330	dTDP-4-dehydrorhamnose reductase	rfbD	Rsl, Rra, Rco, Rma	Rhei, Rpa	Pornwiroon et al., 2009; Qi et al., 2013/2014
cRIG0331	Putative nucleoside-diphosphate sugar epimerase CapD	capD	Rsl, Rra, Rco, Rma	Rhei, Rpa	Pornwiroon et al., 2009; Qi et al., 2013/2014
cRIG0332	UDP-N-acetylglucosamine 2-epimerase	rffE	Rsl, Rra, Rco, Rma	Rpa	Pornwiroon et al., 2009
cRIG0333	Conserved protein of unknown function	-	Rra, Rco, Rma		This study
cRIG0334	Glycosyltransferase	-	Rsl, Rra, Rco, Rma		This study
cRIG0335	Efflux transporter, RND family, MFP subunit	-	Rsl, Rra, Rco, Rma	Rfe	Ogawa et al., 2007
cRIG0336	Conserved protein of unknown function	-	Rsl, Rra, Rco, Rma	Rfe	Ogawa et al., 2007
cRIG0337	Putative hydrolase/acyltransferase	-	Rma		This study
cRIG0338	Glycosyltransferase	-	Rsl, Rra, Rco, Rma		This study
cRIG0339	30S ribosomal protein S4	rpsD	Rsl, Rra, Rco, Rma	Rfe	Ogawa et al., 2007
cRIG0341	Outer membrane assembly protein	asmA	Rsl, Rra, Rco, Rma	Rfe	Ogawa et al., 2007
cRIG0342	16S rRNA processing protein RimM	rimM	Rma, Rco, Rsl		This study
cRIG0343	Conserved protein of unknown function	-	Rsl, Rra, Rco, Rma		This study
cRIG0344	Exodeoxyribonuclease VII small subunit	xseB	Rsl, Rra, Rco, Rma		This study
cRIG0346	NADH dehydrogenase I chain E	nuoE	Rsl, Rra, Rco, Rma		This study
cRIG0347	NADH dehydrogenase I chain D	nuoD	Rsl, Rra, Rco, Rma		This study
cRIG0348	NADH dehydrogenase I chain C	nuoC	Rsl, Rra, Rco, Rma		This study
cRIG0349	NADH dehydrogenase I chain B	nuoB	Rsl, Rra, Rco, Rma		This study
cRIG0353	Tyrosine recombinase XerD	xerD	Rma		This study
cRIG0354	Conserved protein of unknown function	-	Rra, Rco, Rsl		This study
cRIG0355	Conserved protein of unknown function	-	Rma, Rco, Rsl		This study
cRIG0356	Enoyl-[acyl carrier protein] reductase	fabI	Rsl, Rra, Rco, Rma	Rfe	Ogawa et al., 2007
cRIG0357	Apolipoprotein N-acyltransferase	-	Rma		This study
cRIG0358	Negative regulator of beta-lactamase expression	ampD1	Rra, Rma, Rsl	Rco	Renesto et al., 2005a/b
cRIG0362	Lysyl-tRNA synthetase	-	Rsl, Rra, Rco, Rma		This study
cRIG0364	Malate oxidoreductase and and phosphate acetyltransferase	-	Rsl, Rra, Rco, Rma	Rpa	Pornwiroon et al., 2009
cRIG0365	Conserved protein of unknown function	-	Rma		This study
cRIG0366	Transcriptional regulator, AbrB family	-	Rra, Rma		This study
cRIG0368	Malate dehydrogenase	mdh	Rsl, Rra, Rco, Rma	Rco, Rpa	Pornwiroon et al., 2009; Renesto et al., 2005a/b
cRIG0369	ATP/ADP translocase	tlcD2	Rsl, Rra, Rco, Rma		This study
cRIG0370	CTP synthase	pyrG	Rsl, Rra, Rco, Rma		This study
cRIG0371	3-deoxy-manno-octulosonate cytidylyltransferase	kdsB	Rsl, Rra, Rco, Rma	Rfe, Rpa	Ogawa et al., 2007; Pornwiroon et al., 2009
cRIG0374	Conserved protein of unknown function	-	Rma		This study
cRIG0375	GTP cyclohydrolase I	folE	Rra, Rma, Rsl		This study
cRIG0376	Prolyl-tRNA synthetase	proS	Rsl, Rra, Rco, Rma	Rfe	Ogawa et al., 2007
cRIG0377	Cell filamentation protein Fic	-	Rma		This study
cRIG0379	Holliday junction DNA helicase RuvA	ruvA	Rma, Rco, Rsl		This study
cRIG0380	Holliday junction DNA helicase RuvB	ruvB	Rsl, Rra, Rco, Rma		This study
cRIG0381	Multidrug resistance protein	msbA1	Rsl, Rra, Rco, Rma		This study
cRIG0385	Putative periplasmic or secreted lipoprotein	osmY	Rsl, Rra, Rco, Rma		This study
cRIG0386	Intracellular septation protein A	ispZ	Rma		This study
cRIG0387	FTR1 family protein	-	Rma		This study
cRIG0388	Conserved protein of unknown function	-	Rsl, Rra, Rco, Rma	Rfe	Ogawa et al., 2007
cRIG0389	peptidyl-prolyl cis-trans isomerase	-	Rsl, Rra, Rco, Rma		This study
cRIG0390	Protocatechuate-3,4-dioxygenase, beta subunit	-	Rsl, Rra, Rco, Rma		This study
cRIG0391	Thiol:disulfide interchange protein tlpA	tlpA	Rra, Rma		This study
cRIG0392	Signal peptide peptidase SppA, 36K type	sppA1	Rsl, Rra, Rco, Rma		This study
cRIG0393	Deoxyuridine 5'-triphosphate nucleotidohydrolase	dut	Rra, Rma		This study
cRIG0394	Soluble lytic murein transglycosylase precursor	mltE1	Rsl, Rra, Rco, Rma		This study
cRIG0395	Conserved protein of unknown function	-	Rsl, Rra, Rco, Rma	Rfe	Ogawa et al., 2007
cRIG1426	Microcin C7 self-immunity protein	mccF	Rra, Rco, Rma		This study
cRIG0397	Putative glutamine amidotransferase	-	Rsl, Rra, Rco, Rma		This study
cRIG0399	Cytochrome c oxidase polypeptide II	coxB	Rsl, Rra, Rco, Rma		This study
cRIG1400	Glycerol-3-phosphate cytidyltransferase TagD	tagD	Rma		This study
cRIG0402	Conserved protein of unknown function	-	Rsl, Rra, Rco, Rma	Rfe	Ogawa et al., 2007
cRIG0403	UDP-N-acetylmuramoylalanine--D-glutamate ligase	murD	Rsl, Rra, Rco, Rma		This study
cRIG0405	UDP-N-acetylglucosamine--N-acetylmuramyl-(pentapeptide) pyrophosphoryl-undecaprenol N-acetylglucosamine transferase	murG	Rma, Rco, Rsl		This study
cRIG0406	Conserved protein of unknown function	-	Rsl, Rra, Rco, Rma	Rfe	Ogawa et al., 2007
cRIG0533	Glycosyltransferase	-	Rma, Rco		This study
cRIG0532	Diaminopimelate epimerase	dapF	Rsl, Rra, Rco, Rma	Rfe	Ogawa et al., 2007
cRIG0531	MiaB-like tRNA modifying enzyme	-	Rma		This study
cRIG0530	Phenylalanyl-tRNA synthetase alpha chain	pheS	Rsl, Rra, Rco, Rma		This study
cRIG1443	Phenylalanyl-tRNA synthetase beta chain	pheT	Rsl, Rra, Rco, Rma		This study
cRIG0529	DNA polymerase III beta chain	dnaN	Rsl, Rra, Rco, Rma	Rfe, Rpa	Ogawa et al., 2007; Pornwiroon et al., 2009
cRIG0527	Conserved protein of unknown function	-	Rra, Rco, Rma		This study
cRIG0525	Ribonuclease D	-	Rsl, Rra, Rco, Rma		This study
cRIG0521	Osmolarity sensor protein EnvZ	envZ	Rsl, Rra, Rco, Rma		This study
cRIG0520	Response regulator receiver domain	ompR	Rsl, Rra, Rco, Rma		This study
cRIG0519	Branched-chain amino acid aminotransferase	ilvE	Rsl, Rra, Rco, Rma		This study
cRIG0518	Dihydrodipicolinate synthase	dapA	Rra, Rco, Rma		This study
cRIG0516	Thiol:disulfide interchange protein dsbA	dsbA	Rsl, Rra, Rco, Rma	Rfe	Ogawa et al., 2007
cRIG0515	Succinyl-CoA synthetase alpha chain	-	Rsl, Rra, Rco, Rma	Rpa	Pornwiroon et al., 2009
cRIG0514	Succinyl-CoA synthetase beta chain	sucC	Rsl, Rra, Rco, Rma	Rfe, Rco	Renesto et al., 2005a/b; Ogawa et al., 2007
cRIG0513	Acylamino-acid-releasing enzyme	-	Rsl, Rra, Rco, Rma		This study
cRIG0512	Translocase of inner membrane Tim44 family	-	Rsl, Rra, Rco, Rma		This study
cRIG0511	Ribosome-binding factor A	rbfA	Rra, Rco, Rma		This study
cRIG0509	RDD family protein	-	Rra		This study
cRIG0508	Recombination protein RecR	recR	Rra, Rma, Rsl		This study
cRIG0507	Putative inorganic polyphosphate/ATP-NAD kinase	ppnK	Rma		This study
cRIG0506	Putative hydrolase of the metallo-beta-lactamase superfamily	-	Rsl, Rra, Rco, Rma		This study
cRIG0505	Glycerol-3-phosphate dehydrogenase	gpsA	Rma		This study
cRIG0504	Putative permease	-	Rra		This study
cRIG0503	Putative hydrolase/acyltransferase	-	Rsl, Rra, Rco, Rma		This study
cRIG0502	Thioredoxin reductase	trxB1	Rsl, Rra, Rco, Rma		This study
cRIG1490	Succinate semialdehyde dehydrogenase	gabD	Rma		This study
cRIG0499	Glycosyl transferase	lgtD	Rsl, Rra, Rco, Rma		This study
cRIG0498	DNA helicase II	uvrD	Rsl, Rra, Rco, Rma		This study
cRIG0497	Conserved protein of unknown function	-	Rsl, Rra, Rco, Rma		This study
cRIG0496	Threonine dehydratase	tdcB	Rma		This study
cRIG0495	ATP-dependent protease La	lon1	Rsl, Rra, Rco, Rma	Rty	Sears et al., 2012
cRIG0494	Putative sigma(54) modulation protein	yhbH	Rsl, Rra, Rco, Rma	Rfe, Rpa	Pornwiroon et al., 2009; Ogawa et al., 2007
cRIG0492	Methylenetetrahydrofolate dehydrogenase	folD	Rsl, Rra, Rco, Rma	Rhei	Qi et al., 2013/2014
cRIG0491	Thioredoxin reductase	trxB2	Rsl, Rra, Rco, Rma	Rpa	Pornwiroon et al., 2009
cRIG0490	Ribonucleoside-diphosphate reductase alpha chain	nrdA	Rsl, Rra, Rco, Rma		This study
cRIG0489	Ribonucleoside-diphosphate reductase beta chain	nrdB	Rsl, Rra, Rco, Rma		This study
cRIG0488	Conserved protein of unknown function	-	Rsl, Rra, Rco, Rma	Rfe	Ogawa et al., 2007
cRIG0485	Phosphomannomutase	exoC	Rsl, Rra, Rco, Rma		This study
cRIG0484	ABC transporter ATP-binding protein	abcT2	Rsl, Rra, Rco, Rma		This study
cRIG0483	Conserved protein of unknown function	-	Rma		This study
cRIG0482	Conserved protein of unknown function	-	Rsl, Rra, Rco, Rma		This study
cRIG0481	KpsF/GutQ family protein	kpsF	Rsl, Rra, Rco, Rma		This study
cRIG0480	Polyribonucleotide nucleotidyltransferase	pnp	Rsl, Rra, Rco, Rma	Rfe, Rco, Rpa	Renesto et al., 2005a/b; Pornwiroon et al., 2009; Ogawa et al., 2007
cRIG0479	30S ribosomal protein S15	rpsO	Rsl, Rra, Rco, Rma	Rfe	Ogawa et al., 2007
cRIG0477	ATP/ADP translocase	tlcD4	Rra, Rco, Rma	Rty	Sears et al., 2012
cRIG0476	Cell surface antigen Sca4	sca4	Rsl, Rra, Rco, Rma	Rfe, Rpa, Rty, Rhe	Pornwiroon et al., 2009; Ogawa et al., 2007; Sears et al., 2012; Hajem et al., 2009
cRIG0475	Putative transcriptional regulator	hipB	Rsl, Rra, Rco, Rma	Rfe, Rpa	Ogawa et al., 2007; Pornwiroon et al., 2009
cRIG0472	Conserved protein of unknown function	-	Rsl, Rra, Rco, Rma		This study
cRIG1450	Polypeptide deformylase, Antitoxin of toxin-antitoxin (TA) system Phd	-	Rma		This study
cRIG0471	Erythrocyte adducin alpha subunit	addA	Rma		This study
cRIG1477	Pyruvate,phosphate dikinase precursor	ppdK	Rra, Rma, Rsl		This study
cRIG0469	Glutathione S-transferase	-	Rra, Rma		This study
cRIG0466	Folylpolyglutamate synthase	folC	Rsl, Rra, Rco, Rma		This study
cRIG0465	Superoxide dismutase	sodB	Rsl, Rra, Rco, Rma	Rfe, Rco, Rpa	Renesto et al., 2005a/b; Pornwiroon et al., 2009
cRIG0933	Patatin-like phospholipase Pat2	pat2	Rra, Rma	Rty	Rahman et al., 2013
cRIG0463	Conserved protein of unknown function	-	Rma, Rco	Rfe	Ogawa et al., 2007
cRIG0462	Putative membrane protein	-	Rsl, Rra, Rco, Rma		This study
cRIG0461	Translation initiation factor IF-3	infC	Rsl, Rra, Rco, Rma		This study
cRIG0460	Pyruvate dehydrogenase complex dihydrolipoamide acetyltransferase	pdhC	Rsl, Rra, Rco, Rma		This study
cRIG0459	Peptide chain release factor RF-1	prfA	Rsl, Rra, Rco, Rma		This study
cRIG0458	Single-stranded-DNA-specific exonuclease RecJ	recJ	Rsl, Rra, Rco, Rma		This study
cRIG0457	Putative methyltransferase	-	Rsl, Rra, Rco, Rma	Rfe, Rco, Rpa	Renesto et al., 2005a/b; Pornwiroon et al., 2009; Ogawa et al., 2007
cRIG0456	Transcription termination factor	rho	Rsl, Rra, Rco, Rma		This study
cRIG0455	Signal peptide peptidase SppA, 36K type	sppA2	Rsl, Rra, Rco, Rma		This study
cRIG0454	Integration host factor beta-subunit	himD	Rma		This study
cRIG0453	Conserved protein of unknown function	-	Rsl, Rra, Rco, Rma		This study
cRIG1410	Integrase catalytic region	-	Rma		This study
cRIG1113	Phage-associated protein	-	Rma		This study
cRIG1221	Putative toxin of toxin-antitoxin (TA) system	-	Rma		This study
cRIG1230	Archaeal ATPase family protein	-	Rma		This study
cRIG1231	Putative antitoxin of toxin-antitoxin (TA) system	-	Rma		This study
cRIG1234	Conjugative transfer protein TraN	traN	Rma		This study
cRIG1235	F pilus assembly protein TraF	traF	Rma		This study
cRIG1127	Tetratricopeptide repeat-containing protein	tpr	Rma		This study
cRIG1126	Putative conjugative transfer protein TraD and transposase	traD_F	Rma		This study
cRIG0937	Transposase and inactivated derivative	tnp	Rra, Rma		This study
cRIG1140	Conjugal transfer protein TraA	traA_Ti	Rma		This study
cRIG0922	Conserved protein of unknown function	-	Rra, Rma		This study
cRIG0407	Cytidylate kinase	cmk	Rsl, Rra, Rco, Rma		This study
cRIG0408	30S ribosomal protein S1	rpsA	Rsl, Rra, Rco, Rma	Rfe, Rpa	Pornwiroon et al., 2009; Ogawa et al., 2007
cRIG0409	ATP-dependent Clp protease proteolytic subunit	clpP	Rsl, Rra, Rco, Rma	Rfe, Rpa	Pornwiroon et al., 2009; Ogawa et al., 2007
cRIG0411	Isopentenyl-diphosphate delta-isomerase	fni	Rra, Rma, Rsl		This study
cRIG0412	UDP-N-acetylglucosamine pyrophosphorylase	glmU	Rsl, Rra, Rco, Rma	Rfe	Ogawa et al., 2007
cRIG0413	Conserved protein of unknown function	-	Rsl, Rra, Rco, Rma	Rfe	Ogawa et al., 2007
cRIG0416	Conserved protein of unknown function	-	Rra, Rma		This study
cRIG0417	Ubiquinone/menaquinone biosynthesis C-methylase UbiE	-	Rma		This study
cRIG0418	Pyruvate/2-oxoglutarate dehydrogenase complex, dihydrolipoamide dehydrogenase (E3) component or related enzyme	lpdA2	Rsl, Rra, Rco, Rma	Raf, Rfe	Pornwiroon et al., 2009/Ogawa et al., 2007
cRIG0880	5-formyltetrahydrofolate cyclo-ligase	-	Rra, Rco, Rma		This study
cRIG0419	Ribonuclease D	rnd	Rma		This study
cRIG0420	Uncharacterized protein, Rmd1/YagE family	-	Rsl, Rra, Rco, Rma		This study
cRIG0421	Aminomethyltransferase folate-binding domain	ygfZ	Rsl, Rra, Rco, Rma		This study
cRIG0423	Porphobilinogen deaminase	-	Rma		This study
cRIG0425	Tryptophanyl-tRNA synthetase	trpS	Rsl, Rra, Rco, Rma	Rfe, Rpa	Pornwiroon et al., 2009/Ogawa et al., 2007
cRIG0426	1-acyl-sn-glycerol-3-phosphate acyltransferase	plsC	Rra, Rma		This study
cRIG0427	Host attachment protein AtsE-like	-	Rsl, Rra, Rco, Rma		This study
cRIG0428	Putative hydrolase of the alpha/beta superfamily	-	Rsl, Rra, Rco, Rma		This study
cRIG0429	Conserved protein of unknown function	-	Rsl, Rra, Rco, Rma		This study
cRIG0430	Conserved protein of unknown function	-	Rra, Rma		This study
cRIG0434	Octaprenyl-diphosphate synthase	ispB	Rsl, Rra, Rco, Rma		This study
cRIG0435	Aminopeptidase P	pepP	Rsl, Rra, Rco, Rma		This study
cRIG0439	Iron-sulfur cluster assembly accessory protein	iscA2	Rma, Rco, Rsl		This study
cRIG0440	FeS cluster assembly scaffold IscU	iscU	Rsl, Rra, Rco, Rma		This study
cRIG0441	Cysteine desulfurase IscS	iscS	Rsl, Rra, Rco, Rma		This study
cRIG0442	NifS-like protein	spl1	Rra, Rma		This study
cRIG0443	Iron-sulfur cluster assembly transcription factor IscR	iscR	Rma		This study
cRIG0444	Conserved protein of unknown function	-	Rra, Rma		This study
cRIG0446	Conserved protein of unknown function	-	Rsl, Rra, Rco, Rma		This study
cRIG0447	Delta-aminolevulinic acid dehydratase	hemB	Rsl, Rra, Rco, Rma		This study
cRIG0448	Conserved protein of unknown function	-	Rra, Rma	Rfe	Ogawa et al., 2007
cRIG0449	Primosomal protein N'	priA	Rsl, Rra, Rco, Rma		This study
cRIG0450	3-octaprenyl-4-hydroxybenzoate carboxy-lyase	ubiX	Rsl, Rra, Rco, Rma		This study
cRIG0451	Replicative DNA helicase	dnaB	Rsl, Rra, Rco, Rma		This study
cRIG0534	Ribosomal large subunit pseudouridine synthase	rluA2	Rra, Rma		This study
cRIG0535	Conserved protein of unknown function	-	Rsl, Rra, Rco, Rma	Rfe	Ogawa et al., 2007
cRIG0536	N6-adenine-specific methylase	-	Rsl		This study
cRIG0537	DNA repair protein RadA	radA	Rsl, Rra, Rco, Rma		This study
cRIG0538	Conserved protein of unknown function	-	Rma		This study
cRIG0540	Putative glycoprotein endopeptidase	-	Rra, Rma		This study
cRIG0541	Conserved protein of unknown function	-	Rco		This study
cRIG0542	Translation initiation factor IF-2	infB	Rsl, Rra, Rco, Rma	Rfe, Rpa	Ogawa et al., 2007; Pornwiroon et al., 2009
cRIG0543	N utilization substance protein A, transcription termination factor NusA	nusA	Rsl, Rra, Rco, Rma	Rfe, Rpa	Ogawa et al., 2007; Pornwiroon et al., 2009
cRIG0544	Ribosome maturation protein RimP	rimP	Rsl, Rra, Rco, Rma	Rfe	Ogawa et al., 2007
cRIG0547	Tyrosyl-tRNA synthetase	tyrS	Rsl, Rra, Rco, Rma		This study
cRIG0549	Conserved protein of unknown function	-	Rra		This study
cRIG0887	Large extracellular alpha-helical protein	-	Rma	Rfe	Ogawa et al., 2007
cRIG0550	2-polyprenyl-6-methoxyphenol 4-hydroxylase	ubiH	Rma, Rsl		This study
cRIG0552	Nitrogen assimilation regulatory protein NtrX	ntrX	Rra, Rma, Rsl		This study
cRIG0553	Conserved protein of unknown function	-	Rsl, Rra, Rco, Rma		This study
cRIG0554	Conserved protein of unknown function	-	Rsl, Rra, Rco, Rma		This study
cRIG0555	Penicillin-binding protein	pbpA1	Rma		This study
cRIG0561	S-adenosyl-methyltransferase MraW	mraW	Rma		This study
cRIG0562	Cell division/cell wall cluster transcriptional repressor MraZ	mraZ	Rra, Rma		This study
cRIG0564	Excinuclease ABC subunit C	uvrC	Rma		This study
cRIG0565	copper(I)-binding protein	-	Rra, Rma	Rfe, Rpa	Ogawa et al., 2007; Pornwiroon et al., 2009
cRIG0567	Preprotein translocase secA subunit	secA	Rsl, Rra, Rco, Rma	Rfe, Rpa	Ogawa et al., 2007; Pornwiroon et al., 2009
cRIG0568	Peptidyl-prolyl isomerase containing Rotamase_3 and PrsA domains	prsA	Rsl, Rra, Rco, Rma	Rfe, Rhei, Rpa	Ogawa et al., 2007; Pornwiroon et al., 2009; Qi et al., 2013/2014
cRIG0570	DNA-directed RNA polymerase omega chain	rpoZ	Rsl, Rra, Rco, Rma		This study
cRIG0571	UDP-N-acetylglucosamine 1-carboxyvinyltransferase	murA	Rsl, Rra, Rco, Rma		This study
cRIG0572	DNA gyrase subunit B	gyrB	Rsl, Rra, Rco, Rma		This study
cRIG0573	HAD-superfamily subfamily IIA hydrolase	-	Rsl, Rra, Rco, Rma	Rfe, Rpa	Ogawa et al., 2007; Pornwiroon et al., 2009
cRIG0574	Magnesium transporter	mgtE	Rra, Rma		This study
cRIG0576	Putative antitoxin of toxin-antitoxin (TA) system	-	Rra		This study
cRIG1451	Preprotein translocase YajC subunit	yajC	Rsl, Rra, Rco, Rma	Rfe	Ogawa et al., 2007
cRIG0577	Protein-export membrane protein SecD	secD	Rsl, Rra, Rco, Rma		This study
cRIG0578	Sco2 protein precursor	sco2	Rsl, Rra, Rco, Rma		This study
cRIG0580	Inorganic pyrophosphatase	ppa	Rsl, Rra, Rco, Rma		This study
cRIG0583	Conserved protein of unknown function	-	Rra, Rma		This study
cRIG0584	ATP-dependent DNA helicase RecG	recG	Rra, Rma		This study
cRIG1491	Succinyl-CoA:3-ketoacid-coenzyme A transferase	scoA	Rsl		This study
cRIG0585	Actin polymerization protein RickA	rickA	Rsl, Rra, Rco, Rma	Rpa	Pornwiroon et al., 2009
cRIG0587	UDP-N-acetylmuramoylalanyl-D-glutamyl- 2,6-diaminopimelate--D-alanyl-D-alanyl ligase	murF	Rma		This study
cRIG0588	UDP-N-acetylmuramoylalanyl-D-glutamate-- 2,6-diaminopimelate ligase	murE	Rra, Rma		This study
cRIG0589	Transcription-repair coupling factor	mfd	Rsl, Rra, Rco, Rma		This study
cRIG0590	Tetratricopeptide repeat-containing protein	-	Rma		This study
cRIG0592	Chromosomal replication initiator protein DnaA	dnaA	Rma		This study
cRIG0593	Patatin-like phospholipase	pat1A	Rma, Rco, Rsl	Rty	Rahman et al., 2013
cRIG0594	GTP-binding protein YchF	ychF	Rsl, Rra, Rco, Rma		This study
cRIG0595	Peptidyl-tRNA hydrolase	pth	Rra, Rma		This study
cRIG0596	50S ribosomal protein L25	rplY	Rsl, Rra, Rco, Rma	Rfe, Rhei	Ogawa et al., 2007; Qi et al., 2013/2014
cRIG0597	Organic radical activating enzymes	nrdG	Rma		This study
cRIG0598	50S ribosomal protein L35	rpmI	Rsl, Rra, Rco, Rma		This study
cRIG0599	50S ribosomal protein L20	rplT	Rma, Rco, Rsl	Rfe	Ogawa et al., 2007
cRIG0600	50S ribosomal protein L34	rpmH	Rra, Rma		This study
cRIG0602	Rickettsia ankyrin repeat-containing protein	rarP-2	Rsl, Rra, Rco, Rma	Rty	Gillespie et al., 2015
cRIG0603	Magnesium and cobalt transport protein CorA	corA	Rra, Rco, Rma		This study
cRIG0604	Nitrogen regulation protein NtrY	ntrY	Rra, Rma		This study
cRIG0605	30S ribosomal protein S21	rpsU	Rma		This study
cRIG0606	Conserved protein of unknown function	-	Rra, Rma	Rfe	Ogawa et al., 2007
cRIG0607	Isoleucyl-tRNA synthetase	-	Rsl, Rra, Rco, Rma		This study
cRIG0609	Acetyl-CoA carboxylase, biotin carboxylase	accC	Rsl, Rra, Rco, Rma		This study
cRIG0610	Propionyl-CoA carboxylase beta chain precursor	pccB	Rsl, Rra, Rco, Rma	Rpa	Pornwiroon et al., 2009
cRIG0612	2-acylglycerophosphoethanolamine acyltransferase	aas	Rsl, Rra, Rco, Rma		This study
cRIG0614	Ubiquinone biosynthesis O-methyltransferase	ubiG	Rra		This study
cRIG0615	Glutamyl-tRNA synthetase	gltX2	Rsl, Rra, Rco, Rma	Rpa	Pornwiroon et al., 2009
cRIG0616	Invasion associated locus B (IalB) family	-	Rra, Rma		This study
cRIG0947	Guanosine polyphosphate pyrophosphohydrolase/synthetase	spoT12, spoTc	Rma		This study
cRIG0617	60 kD chaperonin	groEL	Rsl, Rra, Rco, Rma	Rfe, Rco, Rri, Rpa, Rhe	Qi et al., 2013/2014; Ogawa et al., 2007; Pornwiroon et al., 2009; Renesto et al., 2005a/b; Gong et al., 2014a; Hajem et al., 2009
cRIG0618	10 kD chaperonin	groES	Rsl, Rra, Rco, Rma	Rfe, Rri, Rpa	Ogawa et al., 2007; Pornwiroon et al., 2009; Gong et al., 2014a
cRIG0620	Ribonuclease PH	rph	Rsl, Rra, Rco, Rma		This study
cRIG0621	Nucleotide exchange factor protein GrpE	grpE	Rsl, Rra, Rco, Rma	Rpa	Pornwiroon et al., 2009
cRIG0624	30S ribosomal protein S20	rpsT	Rsl, Rra, Rco, Rma	Rfe	Ogawa et al., 2007
cRIG0625	50S ribosomal protein L17	rplQ	Rsl, Rra, Rco, Rma	Rfe	Ogawa et al., 2007
cRIG0626	DNA-directed RNA polymerase alpha chain	rpoA	Rsl, Rra, Rco, Rma	Rfe, Rco	Renesto et al., 2005a/b; Ogawa et al., 2007; Pornwiroon et al., 2009
cRIG0627	30S ribosomal protein S11	rpsK	Rsl, Rra, Rco, Rma		This study
cRIG0628	30S ribosomal protein S13	rpsM	Rsl, Rra, Rco, Rma	Rfe	Ogawa et al., 2007
cRIG0629	Adenylate kinase	adk	Rsl, Rra, Rco, Rma		This study
cRIG0630	Preprotein translocase secY subunit	secY	Rra, Rma, Rsl		This study
cRIG0631	50S ribosomal protein L15	rplO	Rsl, Rra, Rco, Rma	Rfe	Ogawa et al., 2007
cRIG0892	50S ribosomal protein L30	rpmD	Rma, Rco, Rsl	Rfe	Ogawa et al., 2007
cRIG0632	30S ribosomal protein S5	rpsE	Rsl, Rra, Rco, Rma	Rfe	Ogawa et al., 2007
cRIG0633	50S ribosomal protein L18	rplR	Rsl, Rra, Rco, Rma	Rfe	Ogawa et al., 2007
cRIG0634	50S ribosomal protein L6	rplF	Rsl, Rra, Rco, Rma	Rfe	Ogawa et al., 2007
cRIG0635	30S ribosomal protein S8	rpsH	Rsl, Rra, Rco, Rma	Rfe	Ogawa et al., 2007
cRIG0636	30S ribosomal protein S14	rpsN	Rsl, Rra, Rco, Rma	Rfe	Ogawa et al., 2007
cRIG0637	50S ribosomal protein L5	rplE	Rsl, Rra, Rco, Rma	Rfe	Ogawa et al., 2007
cRIG0638	50S ribosomal protein L24	rplX	Rsl, Rra, Rco, Rma	Rfe	Ogawa et al., 2007
cRIG0639	50S ribosomal protein L14	rplN	Rsl, Rra, Rco, Rma		This study
cRIG0640	30S ribosomal protein S17	rpsQ	Rsl, Rra, Rco, Rma	Rfe	Ogawa et al., 2007
cRIG0641	50S ribosomal protein L29	rpmC	Rsl, Rra, Rco, Rma		This study
cRIG0642	50S ribosomal protein L16	rplP	Rsl, Rra, Rco, Rma	Rfe	Ogawa et al., 2007
cRIG0643	30S ribosomal protein S3	rpsC	Rsl, Rra, Rco, Rma	Rfe	Ogawa et al., 2007
cRIG0644	50S ribosomal protein L22	rplV	Rsl, Rra, Rco, Rma	Rfe	Ogawa et al., 2007
cRIG0645	30S ribosomal protein S19	rpsS	Rsl, Rra, Rco, Rma	Rfe	Ogawa et al., 2007
cRIG0646	50S ribosomal protein L2	rplB	Rsl, Rra, Rco, Rma	Rfe	Ogawa et al., 2007
cRIG0647	50S ribosomal protein L23	rplW	Rsl, Rra, Rco, Rma	Rfe	Ogawa et al., 2007
cRIG0648	50S ribosomal protein L4	rplD	Rsl, Rra, Rco, Rma	Rfe	Ogawa et al., 2007
cRIG0649	50S ribosomal protein L3	rplC	Rsl, Rra, Rco, Rma	Rfe	Ogawa et al., 2007
cRIG0650	30S ribosomal protein S10	rpsJ	Rsl, Rra, Rco, Rma	Rfe	Ogawa et al., 2007
cRIG0651	Elongation factor EF-Tu	tuf	Rsl, Rra, Rco, Rma	Rfe, Rco, Rhe	Qi et al., 2013/2014; Ogawa et al., 2007; Pornwiroon et al., 2009; Renesto et al., 2005a/b; Hajem et al., 2009
cRIG0652	tRNA/rRNA methyltransferase	-	Rma, Rco, Rsl		This study
cRIG0653	Conserved protein of unknown function	-	Rra, Rma, Rsl		This study
cRIG0654	Fumarate hydratase	fumC	Rsl, Rra, Rco, Rma		This study
cRIG0656	Cell division protein ftsZ	ftsZ	Rsl, Rra, Rco, Rma	Rfe, Rco	Ogawa et al., 2007; Pornwiroon et al., 2009; Renesto et al., 2005a/b
cRIG0658	NifU-like protein	-	Rsl, Rra, Rco, Rma		This study
cRIG0659	Major Facilitator Superfamily protein, AmpG-like permease	ampG2	Rma		This study
cRIG0660	ATP-dependent RNA helicase RhlE	rhlE	Rsl, Rra, Rco, Rma		This study
cRIG0661	Cold shock-like protein	cspA	Rsl, Rra, Rco, Rma	Rfe	Ogawa et al., 2007
cRIG0663	Dimethyladenosine transferase	ksgA	Rma		This study
cRIG0664	Conserved protein of unknown function	-	Rsl, Rra, Rco, Rma	Rhei	Qi et al., 2013; 2014
cRIG0893	Organic solvent tolerance protein-like protein	ostA	Rma, Rsl		This study
cRIG0665	Exodeoxyribonuclease VII, large subunit	xseA	Rsl, Rra, Rco, Rma		This study
cRIG0666	Exodeoxyribonuclease III	xth2	Rma, Rco, Rsl		This study
cRIG0667	GTP-binding protein	-	Rsl, Rra, Rco, Rma		This study
cRIG1553	Conserved protein of unknown function	-	Rsl		This study
cRIG0668	2-polyprenylphenol 6-hydroxylase	ubiB	Rsl, Rra, Rco, Rma		This study
cRIG0669	Ubiquinone/menaquinone biosynthesis methlytransferase UbiE	ubiE	Rra, Rma		This study
cRIG0670	Formamidopyrimidine-DNA glycosidase	mutM	Rra, Rma		This study
cRIG0895	Conserved protein of unknown function	-	Rma, Rco, Rsl		This study
cRIG0671	Putative deoxyribonuclease TatD	tatD	Rsl, Rra, Rco, Rma		This study
cRIG0672	Methionyl-tRNA synthetase	metG	Rsl, Rra, Rco, Rma		This study
cRIG0673	Thymidylate kinase	tmk1	Rsl, Rra, Rco, Rma		This study
cRIG0676	Valyl-tRNA synthetase	valS	Rsl, Rra, Rco, Rma		This study
cRIG0677	LPS biosynthesis protein	-	Rma, Rsl		This study
cRIG0678	LPS biosynthesis protein	-	Rma		This study
cRIG0680	RmuC family protein	-	Rsl, Rra, Rco, Rma		This study
cRIG0681	ATP-dependent clp protease ATP-binding subunit ClpX	clpX	Rsl, Rra, Rco, Rma		This study
cRIG0682	Ribosomal-protein-alanine acetyltransferase	-	Rsl, Rra, Rco, Rma		This study
cRIG0683	Trans-regulatory protein ExsB	-	Rsl, Rra, Rco, Rma		This study
cRIG0684	HicB-like protein	-	Rra, Rco, Rsl		This study
cRIG0685	Multidrug resistance protein	-	Rsl, Rra, Rco, Rma		This study
cRIG0686	Conserved protein of unknown function	-	Rra, Rma		This study
cRIG0688	Lipoprotein releasing system, transmembrane protein, LolC/E family protein	-	Rma		This study
cRIG0689	Lipoprotein releasing system ATP-binding protein LolD	-	Rsl, Rra, Rco, Rma		This study
cRIG0690	Conserved protein of unknown function	-	Rsl, Rra, Rco, Rma		This study
cRIG0691	Hemolysin-like protein	-	Rsl, Rra, Rco, Rma		This study
cRIG0693	Outer membrane protein rOmpB	sca5	Rsl, Rra, Rco, Rma	Rfe, Rhei, Rri, Rty, Rhe	Qi et al., 2013/ 2014; Sears et al., 2012; Ogawa et al., 2007; Pornwiroon et al., 2009; Gong et al., 2014a; Hajem et al., 2009
cRIG1403	Guanosine polyphosphate pyrophosphohydrolase/synthetase SpoTD	spoT11	Rma	Rty	Sears et al., 2012
cRIG0694	Beta-glucosidase	-	Rra, Rma, Rsl		This study
cRIG0896	Conserved protein of unknown function	-	Rma		This study
cRIG0697	Bacterioferritin comigratory protein	bcp	Rsl, Rra, Rco, Rma	Rpa	Pornwiroon et al., 2009
cRIG0698	Lipid-A biosynthesis lauroyl acyltransferase	htrB	Rma, Rco		This study
cRIG0699	Tetraacyldisaccharide 4'-kinase	lpxK	Rra, Rma		This study
cRIG0701	DNA ligase, NAD-dependent	ligA	Rsl, Rra, Rco, Rma	Rfe	Ogawa et al., 2007
cRIG0703	Queuine tRNA-ribosyltransferase	tgt	Rsl, Rra, Rco, Rma		This study
cRIG0705	ABC transporter substrate binding protein	-	Rsl, Rra, Rco, Rma	Rfe	Ogawa et al., 2007
cRIG0706	NADH:ubiquinone oxidoreductase 17,2 kD subunit	-	Rma, Rco		This study
cRIG0707	Ribonuclease H	rnhA	Rma		This study
cRIG0708	Conserved protein of unknown function	-	Rma, Rco		This study
cRIG0709	Conserved protein of unknown function	-	Rma		This study
cRIG0710	Dephospho-CoA kinase	coaE	Rma, Rco		This study
cRIG0711	DNA polymerase III epsilon chain	dnaQ	Rsl, Rra, Rco, Rma		This study
cRIG0712	Surfeit locus protein 1	surf1	Rra, Rma		This study
cRIG0713	ATP-dependent helicase	-	Rra		This study
cRIG0716	Malonyl CoA-acyl carrier protein transacylase	fabD	Rsl, Rra, Rco, Rma		This study
cRIG1448	Poly-beta-hydroxybutyrate polymerase	phbC	Rsl		This study
cRIG0718	ATP/ADP translocase	tlcD5	Rsl, Rra, Rco, Rma		This study
cRIG0720	Hemolysin C	tlyC	Rsl, Rra, Rco, Rma	Rty	Radulovic et al., 1999
cRIG0722	Lipoic acid synthetase	lipA	Rra, Rma		This study
cRIG0723	Glycine/serine hydroxymethyltransferase	glyA	Rsl, Rra, Rco, Rma		This study
cRIG0724	Serine esterase	-	Rma		This study
cRIG0725	Glutaredoxin-like protein grla	grxC2	Rra, Rma		This study
cRIG0726	Endonuclease III	nth	Rma, Rco, Rsl		This study
cRIG0727	Conserved protein of unknown function	-	Rsl		This study
cRIG0728	Putative methyltransferase	-	Rma		This study
cRIG0729	ABC-type transport systems periplasmic component	-	Rsl, Rra, Rco, Rma		This study
cRIG0732	50S ribosomal protein L21	rplU	Rsl, Rra, Rco, Rma		This study
cRIG0733	50S ribosomal protein L27	rpmA	Rsl, Rra, Rco, Rma		This study
cRIG0734	Aspartokinase	lysC	Rsl, Rra, Rco, Rma		This study
cRIG1380	Conserved protein of unknown function	-	Rra, Rma		This study
cRIG0737	Conserved protein of unknown function	-	Rma		This study
cRIG0738	Conserved protein of unknown function	-	Rma		This study
cRIG0740	NAD-specific glutamate dehydrogenase	-	Rsl, Rra, Rco, Rma		This study
cRIG0741	tRNA modification GTPase TrmE	trmE	Rsl, Rra, Rco, Rma		This study
cRIG0742	Conserved protein of unknown function	-	Rsl, Rra, Rco, Rma		This study
cRIG0743	DNA recombination/repair protein RecA	recA	Rsl, Rra, Rco, Rma	Rfe, Rpa	Pornwiroon et al., 2009; Ogawa et al., 2007
cRIG0744	3-oxoacyl reductase	fabG	Rsl, Rra, Rco, Rma	Rfe	Ogawa et al., 2007
cRIG0745	Acyl carrier protein	acpP	Rsl, Rra, Rco, Rma		This study
cRIG0746	Beta-ketoacyl-(acyl carrier protein) synthase II	fabF	Rsl, Rra, Rco, Rma	Rpa	Pornwiroon et al., 2009
cRIG0747	ABC transporter ATP-binding protein Uup	uup	Rsl, Rra, Rco, Rma		This study
cRIG0748	Endonuclease subunit	-	Rra, Rco, Rma		This study
cRIG0749	Conserved protein of unknown function	-	Rra		This study
cRIG1462	Putative AAA+ superfamily ATPase	-	Rra, Rma, Rsl		This study
cRIG0750	Guanylate kinase	gmk	Rsl, Rra, Rco, Rma		This study
cRIG0751	Conserved protein of unknown function	-	Rra, Rma		This study
cRIG0752	Rod shape-determining protein MreC	mreC	Rra, Rco, Rma	Rfe	Ogawa et al., 2007
cRIG0753	Rod shape-determining protein MreB	mreB	Rsl, Rra, Rco, Rma	Rfe, Rco	Ogawa et al., 2007; Renesto et al., 2005a/b
cRIG0754	Putative permeases	-	Rma		This study
cRIG0755	Peptidoglycan-associated lipoprotein precursor	pal	Rsl, Rra, Rco, Rma	Rfe	Ogawa et al., 2007
cRIG0757	3-oxoacyl-(acyl carrier protein) synthase III	fabH	Rma, Rco, Rsl		This study
cRIG0758	50S ribosomal protein L32	rpmF	Rma		This study
cRIG0759	tmRNA-binding protein	smpA	Rsl, Rra, Rco, Rma	Rfe	Ogawa et al., 2007
cRIG0760	Signal recognition particle-docking protein FtsY	ftsY	Rsl, Rra, Rco, Rma		This study
cRIG0761	DNA polymerase I	polA	Rsl, Rra, Rco, Rma		This study
cRIG0762	DNA polymerase III alpha chain	dnaE	Rsl, Rra, Rco, Rma		This study
cRIG1516	UDP-glucose 6-dehydrogenase	udg	Rsl, Rra, Rco, Rma		This study
cRIG0763	Conserved protein of unknown function	-	Rsl, Rra, Rco, Rma		This study
cRIG0766	Seryl-tRNA synthetase	serS	Rsl, Rra, Rco, Rma	Rfe, Rco, Rpa	Renesto et al., 2005a/b; Pornwiroon et al., 2009; Ogawa et al., 2007
cRIG0767	VirB4 protein	virB4-2	Rsl, Rra, Rco, Rma		This study
cRIG0768	Conserved protein of unknown function	-	Rsl, Rra, Rco, Rma		This study
cRIG0769	Tellurium resistance protein TerC	terC	Rra, Rma		This study
cRIG0770	Conserved protein of unknown function	-	Rsl, Rra, Rco, Rma		This study
cRIG0771	Putative methyltransferase	-	Rsl, Rra, Rco, Rma	Rhei	Qi et al., 2013/2014
cRIG0772	NADH dehydrogenase I chain J	nuoJ	Rma		This study
cRIG0774	NADH dehydrogenase I chain L	nuoL1	Rma		This study
cRIG0776	Heme exporter protein A	ccmA	Rma		This study
cRIG0777	NADH dehydrogenase I chain I	nuoI	Rra, Rco, Rma		This study
cRIG0778	NADH dehydrogenase I chain H	nuoH	Rma		This study
cRIG0779	NADH dehydrogenase I chain G	nuoG	Rsl, Rra, Rco, Rma		This study
cRIG0781	Aconitate hydratase	acnA	Rsl, Rra, Rco, Rma	Rfe	Pornwiroon et al., 2009; Ogawa et al., 2007
cRIG0782	ATP synthase epsilon chain	atpC	Rra	Rfe	Ogawa et al., 2007
cRIG0783	ATP synthase beta chain	atpD	Rsl, Rra, Rco, Rma	Rfe, Rco, Rhei, Rpa	Renesto et al., 2005a/b; Pornwiroon et al., 2009; Ogawa et al., 2007; Qi et al., 2013/2014
cRIG0784	ATP synthase gamma chain	atpG	Rsl, Rra, Rco, Rma		This study
cRIG0785	ATP synthase alpha chain	atpA	Rsl, Rra, Rco, Rma	Rfe	Pornwiroon et al., 2009; Ogawa et al., 2007
cRIG0786	ATP synthase delta chain	atpH	Rsl, Rra, Rco, Rma		This study
cRIG0787	Dihydrolipoamide dehydrogenase	lpdA1	Rsl, Rra, Rco, Rma		This study
cRIG0789	Penicillin-binding protein 1A	mrcA	Rsl, Rra, Rco, Rma		This study
cRIG0790	tRNA-i(6)A37 thiotransferase enzyme MiaB	miaB	Rma, Rco, Rsl		This study
cRIG0791	Conserved protein of unknown function	-	Rma		This study
cRIG0792	Glutathione-regulated potassium-efflux system protein KefB	kefB	Rsl, Rra, Rco, Rma		This study
cRIG0793	Iojap-related protein	-	Rsl, Rra, Rco, Rma	Rfe	Ogawa et al., 2007
cRIG0899	BolA-like protein	bolA2	Rma		This study
cRIG0794	Translation initiation factor IF-1	infA	Rsl, Rra, Rco, Rma		This study
cRIG0795	Nucleotide-binding protein implicated in inhibition of septum formation	maf	Rsl, Rra, Rco, Rma		This study
cRIG1397	DnaK suppressor-like protein	dksA	Rra, Rma		This study
cRIG0797	Phospholipase D superfamily protein PLD	pld	Rma, Rsl	Rco, Rpr	Renesto et al., 2005a/b
cRIG0798	UbiD family decarboxylases	ubiD	Rma, Rsl		This study
cRIG0800	Peptidyl-prolyl isomerase containing Rotamase_2 and SurA N-terminal domains	surA	Rsl, Rra, Rco, Rma	Rfe	Ogawa et al., 2007
cRIG0802	Outer memberane protein rOmpA	sca0	Rsl, Rra, Rco, Rma	Rhei, Rri, Rpa	Qi et al., 2013/2014; Pornwiroon et al., 2009; Gong et al., 2014a
cRIG0803	Cell division protein FtsK	ftsK	Rsl, Rra, Rco, Rma		This study
cRIG0804	Methionine aminopeptidase type I	map	Rma, Rco, Rsl		This study
cRIG0807	Rickettsia adhesin Adr1	adr1	Rsl, Rra, Rco, Rma	Rfe, Rco, Rpr, Rhei, Rri, Rpa	Pornwiroon et al., 2009; Qi et al., 2013/2014: Ogawa et al., 2007; Renesto et al., 2006; Gong et al., 2014b
cRIG0808	Rickettsia adhesin Adr2	adr2	Rsl, Rra, Rco, Rma	Rfe, Rco, Rpr, Rhei, Rri, Rpa	Pornwiroon et al., 2009; Qi et al., 2013/2014; Ogawa et al., 2007; Renesto et al., 2006; Gong et al., 2014b
cRIG0811	Cytosine deaminase	-	Rma		This study
cRIG0812	Cation diffusion facilitator family transporter	-	Rma		This study
cRIG0813	17 kD surface antigen precursor	omp	Rsl, Rra, Rco, Rma	Rfe	Ogawa et al., 2007
cRIG0815	Zinc ABC transporter ATP-binding protein	-	Rma		This study
cRIG0816	Excinuclease ABC subunit A	uvrA	Rsl, Rra, Rco, Rma	Rfe	Ogawa et al., 2007
cRIG0817	Single-stranded DNA-binding protein	ssb	Rsl, Rra, Rco, Rma	Rfe, Rco, Rpa, Rhe	Renesto et al., 2005a/b; Pornwiroon et al., 2009; Ogawa et al., 2007; Hajem et al., 2009
cRIG0818	DAP2 dipeptidyl aminopeptidase/acylaminoacyl-peptidase-like protein	-	Rsl, Rra, Rco, Rma		This study
cRIG0821	Heat shock protein htpG	htpG	Rsl, Rra, Rco, Rma	Rfe, Rpa	Pornwiroon et al., 2009; Ogawa et al., 2007
cRIG0822	5-aminolevulinic acid synthase	hemA	Rsl, Rra, Rco, Rma		This study
cRIG0824	Trigger factor	tig	Rsl, Rra, Rco, Rma	Rfe, Rpa	Pornwiroon et al., 2009; Ogawa et al., 2007
cRIG0825	GTP-binding protein	obg	Rsl, Rra, Rco, Rma		This study
cRIG0826	Citrate synthase I	gltA	Rsl, Rra, Rco, Rma	Rpa	Pornwiroon et al., 2009
cRIG0827	Uracil-DNA glycosylase, family 4	-	Rsl, Rra, Rco, Rma		This study
cRIG0828	Ribosomal large subunit pseudouridine synthases RluD subfamily protein	-	Rra, Rco, Rma		This study
cRIG0830	Methylase of polypeptide chain release factors	hemK	Rma, Rco		This study
cRIG0831	Sua5/YciO/YrdC/YwlC family putative translation factor protein	-	Rsl, Rra, Rco, Rma		This study
cRIG0832	Glycyl-tRNA synthetase beta chain	glyS	Rsl, Rra, Rco, Rma		This study
cRIG0833	Glycyl-tRNA synthetase alpha chain	glyQ	Rsl, Rra, Rco, Rma		This study
cRIG0834	Toxin of toxin-antitoxin (TA) system VapC, containing PIN domain for nucleic acid binding	vapC3	Rra, Rma		This study
cRIG0835	Putative antitoxin of toxin-antitoxin (TA) system	-	Rra		This study
cRIG0866	DNA mismatch repair protein MutL	mutL	Rsl, Rra, Rco, Rma	Rpa	Pornwiroon et al., 2009
cRIG0865	50S ribosomal protein L33	rpmG	Rra, Rco, Rma		This study
cRIG0864	30S ribosomal protein S16	rpsP	Rsl, Rra, Rco, Rma	Rfe	Ogawa et al., 2007
cRIG0863	Negative regulator of beta-lactamase expression	ampD2	Rma		This study
cRIG1431	Na+/H+ antiporter NhaA	nhaA	Rma		This study
cRIG0859	Succinyl-diaminopimelate desuccinylase	dapE	Rma		This study
cRIG0858	DNA polymerase III chi subunit HolC	holC	Rsl, Rra, Rco, Rma		This study
cRIG0857	Putative permeases	-	Rra, Rma		This study
cRIG0855	DNA-damage-inducible protein J	dinJ	Rma		This study
cRIG0853	Metal-dependent hydrolases of the beta-lactamase superfamily I	phnP	Rma		This study
cRIG0852	Glutamine ABC transporter ATP-binding protein	glnQ	Rsl, Rra, Rco, Rma		This study
cRIG0851	Putative aspartyl protease	-	Rra, Rma, Rsl		This study
cRIG0850	Conserved protein of unknown function	-	Rsl, Rra, Rco, Rma	Rfe	Ogawa et al., 2007
cRIG0849	DNA polymerase III gamma and tau chains	dnaX	Rsl, Rra, Rco, Rma		This study
cRIG0847	NAD(P) transhydrogenase subunit alpha	pntA1	Rsl, Rra, Rco, Rma	Rpa	Pornwiroon et al., 2009
cRIG0846	NAD(P) transhydrogenase subunit alpha	pntA2	Rra, Rma		This study
cRIG0845	Transcription elongation factor GreA	greA	Rsl, Rra, Rco, Rma	Rpa	Pornwiroon et al., 2009
cRIG0843	DNA primase	dnaG	Rra, Rco, Rma		This study
cRIG0842	RNA polymerase sigma factor	rpoD	Rsl, Rra, Rco, Rma		This study
cRIG0841	tRNA pseudouridine synthase A	truA	Rma, Rco		This study
cRIG0840	Alanyl-tRNA synthetase	alaS	Rsl, Rra, Rco, Rma		This study
cRIG0839	Conserved protein of unknown function	-	Rsl, Rra, Rco, Rma		This study
cRIG0838	Conserved protein of unknown function	-	Rra, Rma		This study
cRIG0837	Conserved protein of unknown function	-	Rra, Rma		This study
cRIG0868	Proline/betaine transporter	proP7	Rma		This study
cRIG0869	Coproporphyrinogen III oxidase precursor	hemF	Rsl, Rra, Rco, Rma		This study
cRIG0870	Putative membrane protein	-	Rma		This study
cRIG0871	Putative ferrochelatase	hemH	Rra, Rma		This study
cRIG0872	Uroporphyrinogen decarboxylase	hemE	Rsl, Rra, Rco, Rma		This study
cRIG0361	Disulfide bond formation protein DsbB	dsbB	Rma		This study
cRIG0009	Putative dihydrouridine synthase Dus	dus	Rra		This study
cRIG0014	Cell surface antigen Sca1	sca1	Rsl, Rra, Rco, Rma	Rfe, Rhei, Rty	Qi et al., 2013/2014; Ogawa et al., 2007; Sears et al., 2012
cRIG1557	VirB6 protein	virB6-5	Rsl, Rra, Rco, Rma		This study
cRIG1455	Prolyl endopeptidase precursor	ppcE	Rra	Rty	Ammerman et al., 2009
cRIG0170	Thermostable carboxypeptidase	-	Rra, Rco, Rsl	Rpa	Pornwiroon et al., 2009
cRIG0204	S-adenosylmethionine:tRNA ribosyltransferase-isomerase	queA	Rra		This study
cRIG1304	ABC-type multidrug transport system, ATPase and permease components	mdlB	Rco		This study
cRIG1543	Conserved protein of unknown function	-	Rra, Rco		This study
cRIG0917	Conserved protein of unknown function	-	Rco		This study
cRIG0359	ABC-type transport system, periplasmic component	-	Rra, Rco		This study
cRIG1302	ABC transporter ATP-binding protein	-	Rco		This study
cRIG1485	Conserved protein of unknown function	-	Rra		This study
cRIG1088	Guanosine polyphosphate pyrophosphohydrolase/synthetase	spoT15	Rra	Rco	Rovery et al., 2005
cRIG1099	50S ribosomal protein L36	rpmJ	Rma		This study
cRIG1551	Conserved protein of unknown function	-	Rco		This study
cRIG1408	HemY-like protein	hemC	Rsl, Rra, Rco, Rma		This study
cRIG1365	Conserved protein of unknown function	-	Rsl, Rra, Rco, Rma		This study
cRIG1112	MFS-type sugar transporter	-	Rra		This study
cRIG1364	Conserved protein of unknown function	-	Rra		This study
cRIG1117	Acetyltransferase	-	Rra		This study
cRIG1118	Rieske non-heme iron oxygenase (RO) family	-	Rra		This study
cRIG1119	Short chain dehydrogenase/reductase family	fabG	Rra		This study
cRIG1120	Putative 3-oxoacyl-(acyl-carrier-protein) synthase III	-	Rra		This study
cRIG1123	Acyl carrier protein	-	Rra		This study
cRIG1125	ABC transporter	-	Rra		This study
cRIG0452	Conserved protein of unknown function	-	Rra		This study
cRIG1412	Leucyl-tRNA synthetase	leuS	Rsl, Rra, Rco, Rma		This study
cRIG1416	Methylated-DNA--protein-cysteine methyltransferase	dat	Rra		This study
cRIG1511	Succinyl-CoA:3-ketoacid-coenzyme A transferase subunit B	scoB	Rsl		This study
cRIG0696	Conserved protein of unknown function	-	Rra, Rco, Rsl		This study
cRIG1492	Superfamily I DNA and RNA helicases	-	Rma		This study
cRIG0814	Phosphatidylethanolamine-binding protein PEBP	-	Rra, Rco		This study
cRIG1530	Conserved protein of unknown function	-	Rra	Rfe	Ogawa et al., 2007
cRIG1307	Acetyl-CoA acetyltransferase	paaJ	Rsl		This study
cRIG1464	Putative DNA alkylation repair enzyme	-	Rsl		This study
pRIG009	Plasmid partitioning ParA family protein	parA	pRra2, pRma		This study
pRIG009	Plasmid partitioning ParA family protein	parA	pRra3		This study
pRIG009	Plasmid partitioning ParA family protein	parA	pRra1		This study
pRIG005	Transposase containing tnp_31 domain	tnp	pRra2, pRma		This study
pRIG005	Transposase containing tnp_31 domain	tnp	pRra1		This study
pRIG006	Transposase containing tnp_31 domain	tnp	pRra2		This study
pRIG006	Transposase containing tnp_31 domain	tnp	pRra3		This study
pRIG048	NAD-dependent epimerase/dehydratase family protein	-	pRra2		This study
pRIG049	Glycosyltransferase, group 1 family protein	-	pRra2		This study
pRIG050	Conserved protein of unknown function	-	pRra2		This study
pRIG128	Conserved protein of unknown function	-	pRra2		This study
pRIG152	Conserved protein of unknown function	-	pRra2		This study
pRIG275	Conserved protein of unknown function	-	pRra2		This study
pRIG151	Conserved protein of unknown function	-	pRra2		This study
pRIG145	Conserved protein of unknown function	-	pRra2		This study
pRIG034	Conserved protein of unknown function	-	pRra2		This study
pRIG097	Conserved protein of unknown function	-	pRra2		This study
pRIG097	Conserved protein of unknown function	-	pRra3		This study
pRIG135	Major facilitator superfamily MFS-type transporter	-	pRra3		This study
pRIG301	Conserved protein of unknown function	-	pRra3		This study
pRIG014	Small heat shock protein	hsp1	pRra1	Rfe, Rpa	Ogawa et al., 2007; Pornwiroon et al., 2009
pRIG015	Small heat shock protein	hsp2	pRra1	Rfe	Ogawa et al., 2007
pRIG074	Conserved protein of unknown function	-	pRra1		This study
pRIG038	Conserved protein of unknown function	-	pRra1, pRma		This study
pRIG002	Resolvase containing HTH_7 domain	res	pRma		This study
pRIG007	Helix-turn-helix DNA-binding domain	-	pRma		This study
pRIG116	Conserved protein of unknown function	-	pRma		This study
