# Supplementary material for: Multi-omics Analysis Sheds Light on the Evolution and the Intracellular Lifestyle Strategies of Spotted Fever Group Rickettsia spp
Source: Front Microbiol. 2017 Jul 20;8:1363. doi: 10.3389/fmicb.2017.01363 (PMC5517468; doi:10.3389/fmicb.2017.01363)
Supplement: Supplementary file 7 [file Table2.XLSX]

## Sheet: Table_S2
Table S2. Core proteins and their quantities (fmol µg-1) obtained in the two virulent R. slovaca Rsl and R. conorii Rco, or, the two milder R. raoultii Rra and R. massiliae Rma. Bold and normal characters correspond to previously and newly identified proteins in rickettsial-host interactions, respectively. s, f, and a mean that the genes are split, fragment and absent/remnant, respectively.
				Virulent		Milder
Cluster ID	Protein function		Gene	Rsl	Rco	Rra	Rma
[S] Function unknown
cRIG0177	Conserved protein of unknown function		-	1.3	2.7	0	0
[J] Translation. ribosomal structure and biogenesis
cRIG0013	Poly(A) polymerase		pcnB	0	0	1.6	4.7
cRIG0032	Sialoglycoprotease		gcp	0	0	1.2	2.4
cRIG0534	Ribosomal large subunit pseudouridine synthase		rluA2	0	0	1.2	3.1
cRIG0540	Putative glycoprotein endopeptidase		-	0	0	1.9	2.8
cRIG0562	Cell division/cell wall cluster transcriptional repressor MraZ		mraZ	0	0	1.6	5.1
cRIG0595	Peptidyl-tRNA hydrolase		pth	0	0	0.8	2.4
cRIG0600	50S ribosomal protein L34		rpmH	0	0	7	12.6
cRIG1397	DnaK suppressor-like protein		dksA	0s	0	2.3	6.3
[K] Transcription
cRIG0366	Transcriptional regulator. AbrB family		-	0	0	0.4	3.1
cRIG0751	Conserved protein of unknown function		-	0	0	2.3	2.8
[L] Replication, recombination and repair
cRIG0584	ATP-dependent DNA helicase RecG		recG	0	0	1.6	2
cRIG0670	Formamidopyrimidine-DNA glycosidase		mutM	0	0	1.2	3.5
cRIG0937	Transposase and inactivated derivative		tnp	a	a	1.6	11.8
pRIG005	Transposase containing tnp_31 domain		tnp	a	a	3.9	25.6
[D] Cell cycle control, cell division, chromosome partitioning
cRIG0112	Putative nucleoside-diphosphate-sugar epimerase		-	0	0	0.8	2.4
cRIG0320	Aminodeoxychorismate lyase		-	0	0	5.4	2.4
pRIG009	Plasmid partioning ParA family protein		parA	a	a	4.3	24
[V] Defense mechanisms
cRIG0083	Antitoxin of toxin-antitoxin (TA) system StbD		stbD	0f	0f	1.6	1.2
cRIG0160	Hydrophobe/amphiphile efflux-1 (HAE1) family protein		acrF	0	0	1.2	3.1
cRIG0255	Penicillin-binding protein 4		pbpE	0	0	1.2	1.6
[T] Signal transduction mechanisms
cRIG0604	Nitrogen regulation protein NtrY		ntrY	0	0	3.9	5.5
[M] Cell wall/membrane/envelope biogenesis
cRIG0318		Lipid-A-disaccharide synthase	lpxB	0	0	0.4	0.8
cRIG0588		UDP-N-acetylmuramoylalanyl-D-glutamate-- 2.6-diaminopimelate ligase	murE	0	0	2.3	1.6
cRIG0699		Tetraacyldisaccharide 4'-kinase	lpxK	0	0	4.3	0.8
cRIG0857		Putative permeases	-	0	0	1.2	2.4
[U] Intracellular trafficking, secretion, and vesicular transport
cRIG0298		TolB protein precursor	-	0	0	2.7	8.7
[O] Posttranslational modification, protein, turnover and chaperones
cRIG0151		Putative membrane-associated zinc metalloprotease	-	0	0	1.2	2.8
cRIG0194		Glutaredoxin GrxC family	grxC1	0	0	12	15.4
cRIG0316		Heat shock protein HslV	hslV	0	0	1.9	12.2
cRIG0391		Thiol:disulfide interchange protein tlpA	tlpA	0	0	0.8	2
cRIG0469		Glutathione S-transferase	-	0	0	0.8	1.2
cRIG0712		Surfeit locus protein 1	surf1	0	0	2.3	1.6
cRIG0725		Glutaredoxin-like protein grla	grxC2	0f	0f	6.2	8.7
cRIG1428		Multidrug resistance protein Atm1	atm1	0s	0s	2.7	4.3
[C] Energy production and conversion
cRIG0291		Conserved protein of unknown function	-	0	0	1.9	2
cRIG0846		NAD(P) transhydrogenase subunit alpha	pntA2	0	0	4.7	7.5
[E] Amino acid transport and metabolism
cRIG0273		Protease II	-	0	0	1.9	7.5
cRIG0442		NifS-like protein	spl1	0	0	1.6	7.5
[F] Nucleotide transport and metabolism
cRIG0393		Deoxyuridine 5'-triphosphate nucleotidohydrolase	dut	0	0	2.3	13
[H] Coenzyme transport and metabolism
cRIG0430		Conserved protein of unknown function	-	0	0	1.2	1.6
cRIG0606		Conserved protein of unknown function	-	0	0	0.8	4.3
cRIG0669		Ubiquinone/menaquinone biosynthesis methlytransferase UbiE	ubiE	0	0	7	2.4
cRIG0722		Lipoic acid synthetase	lipA	0	0	1.2	2.8
cRIG0871		Putative ferrochelatase	hemH	0	0	1.9	1.2
[I] Lipid transport and metabolism
cRIG0426		1-acyl-sn-glycerol-3-phosphate acyltransferase	plsC	0f	0f	1.2	3.9
[P] Inorganic ion transport and metabolism
cRIG0292		3'(2').5'-bisphosphate nucleotidase	cysQ	0	0	1.6	3.9
cRIG0565		Copper(I)-binding protein	-	0	0	13.6	39
cRIG0574		Magnesium transporter	mgtE	0	0	1.2	2.8
cRIG0769		Tellurium resistance protein TerC	terC	0	0	0.8	3.1
[R] General function prediction only
cRIG0187		Periplasmic binding protein type 2 superfamily	imp	0	0	5.8	4.7
cRIG0583		Conserved protein of unknown function	-	0	0	3.5	0.8
cRIG0616		Invasion associated locus B (IalB) family	-	0	0	7.4	18.1
cRIG0834		Toxin of toxin-antitoxin (TA) system VapC containing PIN domain for nucleic acid binding	vapC3	0	0	0.8	1.6
cRIG0933		Patatin-like phospholipase Pat2	pat2	0s	0s	10.5	22.4
[S] Function unknown
cRIG0159		Conserved protein of unknown function	-	0	a	5.4	9.4
cRIG0239		Conserved protein of unknown function	-	0	0	1.6	5.5
cRIG0265		Conserved protein of unknown function	-	0	0	4.3	16.5
cRIG0444		Conserved protein of unknown function	-	0	0	1.6	3.5
cRIG0448		Conserved protein of unknown function	-	0	0	23.6	61.8
cRIG0416		Conserved protein of unknown function	-	0	0	0.4	0.4
cRIG0686		Conserved protein of unknown function	-	0f	0	27.5	50.4
cRIG1380		Conserved protein of unknown function	-	0	0	1.2s	3.9
cRIG0837		Conserved protein of unknown function	-	0	0	0.8	2
cRIG0838		Conserved protein of unknown function	-	0	0	1.6	3.5
cRIG0922		Conserved protein of unknown function	-	a	a	0.4	1.2
pRIG038		Conserved protein of unknown function	-	a	a	5.4	17.3
