# Supplementary material for: Multi-omics Analysis Sheds Light on the Evolution and the Intracellular Lifestyle Strategies of Spotted Fever Group Rickettsia spp
Source: Front Microbiol. 2017 Jul 20;8:1363. doi: 10.3389/fmicb.2017.01363 (PMC5517468; doi:10.3389/fmicb.2017.01363)
Supplement: Supplementary file 8 [file Table3.XLSX]

## Sheet: Table S3
Table S3. Clusters, annotations and quantities of the identified proteins in the chromosomes (cRIG) and plasmids (pRIG) of the two virulent agents R. slovaca Rsl and R. conorii Rco, and, the two milder agents R. raoultii Rra and R. massiliae Rma. Protein quantities (fmol µg-1) are expressed as the mean from the triplicates in each species. n.d., means that the value was not determined when the ge…
Cluster	Function	Rsl	Rco	Rra	Rma
cRIG0001	PEP synthetase regulatory protein	0	0.6	1.6	0
cRIG0002	Thioredoxin	2.8	0.8	11.2	37
cRIG0003	O-antigen export system ATP-binding protein RfbE	1	1.4	1.9	10.6
cRIG0005	NADPH-dependent glutamate synthase beta chain and related oxidoreductases	0	0	0	3.1
cRIG0006	Acyl-[acyl carrier protein]--UDP-N-acetylglucosamine O-acyltransferase	1.3	0.8	1.2	9.8
cRIG0008	UDP-3-O-[3-hydroxymyristoyl] glucosamine N-acyltransferase	2.3	4.3	3.9	21.7
cRIG0009	Putative dihydrouridine synthase Dus	0	0	1.2	0
cRIG0011	Putative P-loop hydrolase	0	0	0	1.6
cRIG0012	Zinc/manganese ABC transporter substrate binding protein	0	0	0	1.2
cRIG0013	Poly(A) polymerase	0	0	1.6	4.7
cRIG0014	Cell surface antigen Sca1	4.8	3.7	8.9	2.4
cRIG0015	ATP synthase B chain	2.5	2	5	7.5
cRIG0016	ATP synthase B chain	1	2	6.2	6.3
cRIG0017	ATP synthase C chain	2.8	3.5	13.2	28.3
cRIG0019	ATP synthase A chain	0	0	0	1.6
cRIG0021	Protein-disulfide isomerase	14.4	26.4	27.1	66.1
cRIG0022	Transcriptional regulator	3	0	1.2	5.9
cRIG0023	Putative methyltransferase	9.1	15.3	11.6	28.3
cRIG0024	DNA replication and repair protein RecF	1	1.8	0	3.1
cRIG0026	Conserved protein of unknown function	0	1	3.1	3.9
cRIG0027	Sco2 protein precursor	0	0.6	3.1	3.1
cRIG0029	Putative colicin V production membrane protein	1	2	3.5	8.3
cRIG0031	Conserved protein of unknown function	0	3.9	0	0
cRIG0032	Sialoglycoprotease	0	0	1.2	2.4
cRIG0035	30S ribosomal protein S6	18.9	13.1	15.9	34.6
cRIG0036	30S ribosomal protein S18	8.6	16.8	15.9	31.1
cRIG0037	50S ribosomal protein L9	7.6	15.5	8.9	32.3
cRIG0038	tRNA(Ile)-lysidine synthetase	0	0	0	2.8
cRIG0039	ATP-dependent metalloprotease FtsH	8.6	10.8	9.7	21.7
cRIG0040	Succinate dehydrogenase iron-sulfur protein	1.5	2.9	4.3	19.3
cRIG0041	Succinate dehydrogenase iron-sulfur subunit	0	2.5	3.5	7.5
cRIG0044	Putative membrane protein	0	4.9	9.7	8.7
cRIG0045	Preprotein translocase subunit YidC	3	5.1	4.3	7.9
cRIG0047	Conserved protein of unknown function	1.8	1.8	12.8	18.1
cRIG0048	Conserved protein of unknown function	5.8	3.5	8.9	17.3
cRIG0049	Polypeptide deformylase	1	0.8	2.3	7.1
cRIG0050	ATP/ADP translocase	9.1	7.6	7.4	17.7
cRIG0051	Sugar phosphate permease	2	2.7	3.5	5.5
cRIG0052	Nucleoside diphosphate kinase	6.8	4.9	22.5	65.7
cRIG0053	Glucose-inhibited division protein A	1	2.2	2.3	9.4
cRIG0055	ATPase involved in chromosome partitioning	0	0.6	1.2	4.7
cRIG0056	ParB-like partition proteins	3.8	4.3	3.5	12.6
cRIG0057	ABC transporter ATP-binding protein	11.9	16.2	8.5	37
cRIG0059	3-deoxy-8-phosphooctulonate synthase	1	2	3.9	8.7
cRIG0060	Iron-sulfur cluster assembly accessory protein	0	1.2	0	2.8
cRIG0061	Deoxyguanosinetriphosphate triphosphohydrolase	2.8	0.8	3.5	13
cRIG0062	Arginyl-tRNA synthetase	2.3	5.1	2.7	9.4
cRIG0064	Topoisomerase IV subunit A	2.5	1.8	3.5	4.7
cRIG0065	Gram-negative porin family	0	3.9	32.2	21.7
cRIG0066	Deoxycytidine triphosphate deaminase	2.8	1.2	2.3	7.5
cRIG0067	Protein-export protein secB	0	9.6	13.6	20.5
cRIG0068	Transcriptional activator protein CzcR	18.2	16	16.3	36.6
cRIG0069	GTP cyclohydrolase I	3	6.3	3.5	14.6
cRIG0070	Conserved protein of unknown function	6.8	11.5	9.3	21.7
cRIG0071	NAD(p) transhydrogenase subunit beta	2.5	3.9	9.3	15.4
cRIG0072	OmpW family outer-membrane protein	2.3	3.9	6.2	31.5
cRIG0075	Protein-export membrane protein secG	5.8	7	7	14.6
cRIG0076	Cell surface antigen Sca2	7.1	3.9	2.7	4.3
cRIG0077	Cysteinyl-tRNA synthetase	1.8	4.3	1.2	8.3
cRIG0078	30S ribosomal protein S2	18.7	34.8	23.6	48.8
cRIG0079	Elongation factor EF-Ts	17.4	17.6	30.6	58.7
cRIG0080	3-deoxy-D-manno-octulosonic-acid transferase	0.8	0	2.7	1.6
cRIG0081	Lysophospholipid acyltransferase (LPLAT-DUF374-like) family	0	0.6	4.3	3.1
cRIG0082	Aspartate aminotransferase A	4	5.1	7	10.2
cRIG0083	Antitoxin of toxin-antitoxin (TA) system StbD	0	0	1.6	1.2
cRIG0084	SAM-dependent methyltransferase	5.1	3.9	8.9	12.2
cRIG0085	VacJ lipoprotein precursor	1.3	1.2	2.7	4.3
cRIG0086	ABC-type transporter related to toluene tolerance	1	1.4	13.6	29.1
cRIG0087	Alanine racemase	9.6	0	0	3.5
cRIG0088	ABC transporter permease protein	0	0	0	1.6
cRIG0089	Ribonucleotide ABC transporter ATP-binding protein	1.8	2.7	3.5	6.7
cRIG0092	50S ribosomal protein L28	5.6	6.1	7.8	15.7
cRIG0093	50S ribosomal protein L31	0	0	0	2.4
cRIG0094	Hypothetical GTP-binding protein	0	0	0	2.4
cRIG0095	Acetylglutamate kinase	0	0	0	3.1
cRIG0097	VirB4	3.8	6.1	7.4	18.1
cRIG0098	VirB6	1	2	1.6	9.8
cRIG0099	VirB6	2.8	2.5	2.7	7.9
cRIG0100	VirB6	2	2.7	3.9	11.4
cRIG0101	VirB6	2	1	1.9	6.7
cRIG0102	tRNA (guanine-n1)-methyltransferase	1	0	1.2	3.9
cRIG0103	50S ribosomal protein L19	11.1	13.7	10.5	39
cRIG0104	Conserved protein of unknown function	2.5	3.7	10.5	31.1
cRIG0105	Protein-export membrane protein secF	2	4.1	4.3	9.1
cRIG0106	NADH dehydrogenase I chain F	4.5	5.3	3.1	7.9
cRIG0107	Signal peptidase I	2.8	2.9	3.1	9.1
cRIG0108	Ribonuclease III	2	3.9	3.1	2
cRIG0109	GTP-binding protein Era	1	0.4	0	0.8
cRIG0111	tRNA/rRNA methyltransferase	0	0	0	1.6
cRIG0112	Putative nucleoside-diphosphate-sugar epimerase	0	0	0.8	2.4
cRIG0113	Multiple resistance and pH adaptation protein Mrp-like	1.3	0.8	1.2	3.1
cRIG0114	Protease activity modulator HflK	7.1	11.5	11.6	31.5
cRIG0115	Membrane protease subunit, stomatin/prohibitin-like protein	8.8	10.4	10.9	22.8
cRIG0116	Periplasmic serine protease	1.8	4.3	7.4	24
cRIG0117	Putative sulfurtransferase	0.5	0	0	2.8
cRIG0120	Succinate dehydrogenase flavoprotein subunit	3.5	5.3	6.2	18.5
cRIG0121	Amino acid ABC transporter permease protein	0	0.6	0	2
cRIG0122	30S ribosomal protein S12	11.9	18.4	18.6	26.8
cRIG0123	30S ribosomal protein S7	13.6	26.6	19	33.9
cRIG0124	Elongation factor EF-G	23.5	19.4	26	66.5
cRIG0126	Transcription antitermination protein NusG	7.1	7	12	33.9
cRIG0127	50S ribosomal protein L11	2	8.8	7.8	28.3
cRIG0128	50S ribosomal protein L1	15.7	26	24	45.3
cRIG0129	50S ribosomal protein L10	18.2	28.4	16.7	48
cRIG0130	50S ribosomal protein L7/L12	39.6	23.1	78.7	141.3
cRIG0131	DNA-directed RNA polymerase beta chain	17.7	22.3	19	39.4
cRIG0132	DNA-directed RNA polymerase beta prime chain	17.7	23.1	19.8	39.4
cRIG0133	Conserved protein of unknown function	0	1.2	0	0
cRIG0134	Aminopeptidase A	19.9	35	35.7	89.4
cRIG0135	Chromosome partitioning protein-like protein	1.8	6.7	4.3	9.8
cRIG0136	Aspartyl-tRNA synthetase	5.6	12.1	7	29.1
cRIG0137	Conserved protein of unknown function	16.9	23.7	12.4	22
cRIG0139	Dihydrodipicolinate reductase	2.3	4.1	1.6	2.4
cRIG0140	Flavoprotein oxygenase DIM6/NTAB family protein	0	1.2	0	0
cRIG0141	Amino acid ABC transporter substrate binding protein	6.8	15.3	9.7	16.5
cRIG0142	Glutamyl-tRNA(Gln) amidotransferase subunit B	13.4	33.3	12.8	29.5
cRIG0143	Glutamyl-tRNA(Gln) amidotransferase subunit A	9.1	28.8	7	24.4
cRIG0144	Glutamyl-tRNA(Gln) amidotransferase subunit C	3	12.7	5.4	17.7
cRIG0146	Ribosome recycling factor	0.8	1	6.6	19.3
cRIG0147	Uridylate kinase	1.5	1	1.6	4.3
cRIG0150	Outer membrane protein omp1	14.6	13.7	21.7	33.1
cRIG0151	Putative membrane-associated zinc metalloprotease	0	0	1.2	2.8
cRIG0152	N utilization substance protein B	0	0	0	2.8
cRIG0153	Ribosomal RNA large subunit methyltransferase J	1.8	1.4	1.6	5.5
cRIG0155	Conserved protein of unknown function	4	12.9	0	3.5
cRIG0157	Conserved protein of unknown function	0	0	5	0
cRIG0158	16S ribosomal RNA methyltransferase RsmE	0	0	0.8	0
cRIG0159	Conserved protein of unknown function	0	n.d.	5.4	9.4
cRIG0160	Hydrophobe/amphiphile efflux-1 (HAE1) family protein	0	0	1.2	3.1
cRIG0161	DNA-binding protein HU	8.1	9	27.9	26.4
cRIG0162	DNA polymerase III delta subunit	0.5	1.2	1.2	2
cRIG0163	Signal recognition particle protein	3	2.5	6.2	16.9
cRIG0165	Na+/H+-dicarboxylate symporters	0	0	0	1.6
cRIG0167	Putative 6-pyruvoyl tetrahydropterin synthase	0.8	1.2	0.8	6.3
cRIG0168	Dihydrolipoamide acetyltransferase component	16.4	21.1	21.3	60.2
cRIG0169	2-oxoglutarate dehydrogenase E1 component	7.8	4.7	7.8	22
cRIG0170	Thermostable carboxypeptidase	3	7.2	3.9	0
cRIG0171	DNA repair protein RecN	3.3	2.5	2.3	5.9
cRIG0172	DNA uptake lipoprotein	17.4	16	21.7	48.8
cRIG0173	Chaperone protein DnaJ	5.3	12.7	3.9	14.2
cRIG0174	Molecular chaperone DnaK	21.5	29	26	84.3
cRIG0175	Heat shock protease	3.8	8	5	22.4
cRIG0177	Conserved protein of unknown function	1.3	2.7	0	0
cRIG0178	Conserved protein of unknown function	11.1	2.9	5.4	10.2
cRIG0179	DNA polymerase III, delta subunit	0	1	0.8	2.4
cRIG0180	Ubiquinone biosynthesis protein coq7	0	0	0	0.8
cRIG0181	Cytochrome c oxidase subunit III	0	0	0	1.2
cRIG0183	Conserved protein of unknown function	1.8	2.7	2.7	5.5
cRIG0184	2,3,4,5-tetrahydropyridine-2-carboxylate N-succinyltransferase	1	0	2.7	11.4
cRIG0186	Universal stress protein UspA and related nucleotide-binding proteins	2	4.3	3.5	6.7
cRIG0187	TRAP-type uncharacterized transport system, periplasmic component	0	0	5.8	4.7
cRIG0188	Conserved protein of unknown function	10.4	13.9	13.2	12.6
cRIG0189	Ferredoxin	1.3	0	1.6	4.7
cRIG0190	Heat shock protein hscA	1.8	3.9	1.9	5.1
cRIG0191	Co-chaperone Hsc20	1.3	1.8	1.2	2.4
cRIG0193	Excinuclease ABC subunit B	2	1.8	3.1	4.3
cRIG0194	Glutaredoxin, GrxC family	0	0	12	15.4
cRIG0197	DNA gyrase subunit A	3.5	5.7	12.4	16.9
cRIG0199	Polypeptide deformylase	0	1	4.3	5.5
cRIG0200	Methionyl-tRNA formyltransferase	0	3.3	0	2.4
cRIG0203	Putative ATPase n2B	0.8	1.4	0	1.6
cRIG0204	S-adenosylmethionine:tRNA ribosyltransferase-isomerase	0	0	0.8	0
cRIG0205	Multidrug resistance ABC transporter ATP-binding protein	2.3	2	2.3	8.3
cRIG0206	Conserved protein of unknown function	8.6	5.9	3.9	22
cRIG0207	Cytochrome d ubiquinol oxidase subunit I	1.5	1.8	3.9	7.9
cRIG0209	Antitoxin of toxin-antitoxin (TA) system StbD	1	0	0	4.3
cRIG0210	Putative toxin of toxin-antitoxin (TA) system	0	0	0	1.2
cRIG0212	Mitochondrial protease	1.8	2.5	3.5	5.9
cRIG0213	Phosphoribosylaminoimidazole-succinocarboxamide synthase	3.3	5.3	2.7	6.7
cRIG0214	Conserved protein of unknown function	5.8	7	1.9	19.3
cRIG0215	Threonyl-tRNA synthetase	3	6.3	5	11.4
cRIG0217	Conserved protein of unknown function	2	1.4	4.7	7.5
cRIG0218	Type I secretion outer membrane protein TolC	2.3	3.1	9.7	16.1
cRIG0219	Conserved protein of unknown function	2	2.5	2.7	9.8
cRIG0220	Rickettsia Ankyrin repeat-containg protein	2.3	2	5	9.1
cRIG0221	DNA topoisomerase IV, B subunit	2	2.5	4.7	6.3
cRIG0222	Carboxyl-terminal protease	1.5	3.5	5.4	10.2
cRIG0223	Histidine kinase sensor protein	0	1.2	3.1	4.3
cRIG0224	Tol system periplasmic component	0	1.4	4.7	12.6
cRIG0225	Conserved protein of unknown function	3.3	5.3	7.4	17.7
cRIG0226	WD40-like repeat	7.1	8.8	13.2	24
cRIG0227	50S ribosomal protein L13	2.8	6.3	2.7	10.2
cRIG0228	30S ribosomal protein S9	16.2	23.5	14.7	36.6
cRIG0231	(Di)nucleoside polyphosphate hydrolase	1	1	1.9	4.7
cRIG0232	Regulatory components of sensory transduction system	19.2	15.1	8.9	10.6
cRIG0233	Translation elongation factor EF-P	1.5	2.7	1.6	5.9
cRIG0234	Extragenic suppressor protein suhB	1.5	1.8	1.2	4.3
cRIG0235	Conserved protein of unknown function	1.3	2	5	7.5
cRIG0236	Phosphatidylserine decarboxylase	9.3	10.6	22.5	36.6
cRIG0238	CDP-diacylglycerol--serine O-phosphatidyltransferase	0	0	0	2
cRIG0239	Conserved protein of unknown function	0	0	1.6	5.5
cRIG0241	EAL domain containing protein	1.8	1.8	2.7	4.3
cRIG0242	UDP-N-acetylmuramate--alanine ligase	3.5	3.7	2.7	7.5
cRIG0243	UDP-N-acetylenolpyruvoylglucosamine reductase	1.3	3.5	0	3.5
cRIG0244	D-alanine--D-alanine ligase	1.8	0	4.3	13.4
cRIG0245	Cell division protein ftsQ	0	1.6	0	3.9
cRIG0246	Cell division protein ftsA	1.5	2	1.2	4.7
cRIG0247	Membrane protein implicated in regulation of membrane protease activity	0	0	0	2
cRIG0248	Cytochrome c	0	0	0	2
cRIG0249	Conserved protein of unknown function	5.1	4.3	8.1	11.4
cRIG0252	Ribonuclease E	7.3	10.2	22.1	24.8
cRIG0254	Ribosomal large subunit pseudouridine synthase	0	0.2	1.9	0
cRIG0255	Penicillin-binding protein 4*	0	0	1.2	1.6
cRIG0256	Exodeoxyribonuclease III	0	0.8	0	1.2
cRIG0257	Pyruvate dehydrogenase e1 component, alpha subunit precursor	2.8	7.4	5.4	14.6
cRIG0258	Pyruvate dehydrogenase E1 component, beta subunit precursor	5.1	11.7	8.5	20.1
cRIG0259	GTP-binding protein TypA	5.3	10.2	5.8	20.1
cRIG0260	Outer membrane protein	0	0	0	4.7
cRIG0261	Isocitrate dehydrogenase, NADP-dependent	2.3	0	6.2	7.5
cRIG0265	Conserved protein of unknown function	0	0	4.3	16.5
cRIG0266	Ubiquinol-cytochrome c reductase, iron-sulfur subunit	2.5	0	3.5	3.9
cRIG0268	Cytochrome c1, heme protein precursor	2.3	2.7	4.3	5.1
cRIG0269	Small heat shock protein	5.3	8.4	10.1	75.2
cRIG0270	Peptide chain release factor RF-2	1	2	2.7	3.1
cRIG0271	GTP-binding protein LepA	5.1	4.9	3.1	12.2
cRIG0273	Protease II	0	0	1.9	7.5
cRIG0279	VirB9	4	2.5	6.2	12.2
cRIG0280	VirB8	0.5	1.2	1.9	6.3
cRIG0282	VirB8	11.1	11.9	19.8	35
cRIG0283	VirB9	6.1	4.5	9.7	21.3
cRIG0284	VirB10	3.3	2.2	6.2	15.4
cRIG0285	VirB11	6.3	7.8	11.6	19.7
cRIG0286	VirD4	4.5	3.1	6.6	10.2
cRIG0287	Guanosine pentaphosphate phosphohydrolase	3	0	0	3.1
cRIG0290	Conserved protein of unknown function	0	4.5	5	20.1
cRIG0291	Conserved protein of unknown function	0	0	1.9	2
cRIG0292	3'(2'),5'-bisphosphate nucleotidase	0	0	1.6	3.9
cRIG0293	DNA mismatch repair protein MutS	9.1	7	14.3	10.2
cRIG0294	Ribose-5-phosphate isomerase	2.3	2.5	1.9	6.3
cRIG0295	Membrane-bound metallopeptidase	2.3	3.1	3.1	12.6
cRIG0297	Thymidylate synthase, flavin-dependent	6.6	5.9	7.4	17.3
cRIG0298	TolB protein precursor	0	0	2.7	8.7
cRIG0301	Conserved protein of unknown function	1.5	0	0.8	2
cRIG0302	tRNA (5-methylaminomethyl-2-thiouridylate)-methyltransferase	1.5	0	1.6	1.6
cRIG0303	Cationic amino acid transporter-1	6.6	9.2	0	8.7
cRIG0304	Histidyl-tRNA synthetase	3.3	2.9	4.3	7.9
cRIG0305	TolQ protein	1.5	1.8	1.9	6.3
cRIG0306	TolR protein	0.8	1	1.6	2.4
cRIG0307	Periplasmic protein TonB, links inner and outer membranes	0.3	3.1	1.2	4.3
cRIG0309	Proline/betaine transporter	2.8	3.1	5.8	16.5
cRIG0310	HlyD family secretion protein	8.8	8.2	11.2	26
cRIG0311	Alkaline protease secretion ATP-binding protein AprD	4.8	4.3	8.9	18.1
cRIG0312	Aspartate-semialdehyde dehydrogenase	1.8	2.2	4.3	9.4
cRIG0313	Protein kinase C inhibitor 1	1.5	1.8	7.8	26
cRIG0316	Heat shock protein HslV	0	0	1.9	12.2
cRIG0317	Heat shock protein HslVU, ATPase subunit HslU	10.4	9.6	10.1	16.9
cRIG0318	Lipid-A-disaccharide synthase	0	0	0.4	0.8
cRIG0319	Conserved protein of unknown function	0	0	0.4	0
cRIG0320	Aminodeoxychorismate lyase	0	0	5.4	2.4
cRIG0323	Glutamyl-tRNA synthetase	4	2.9	1.9	5.9
cRIG0324	DNA topoisomerase I	3	5.7	5.4	6.3
cRIG0325	Thioredoxin peroxidase 1	29.8	14.5	36.4	70.9
cRIG0326	Membrane protease subunit, stomatin/prohibitin-like protein	8.3	8.2	18.6	28.3
cRIG0328	Putative membrane-associated metal-dependent hydrolase	0	0.6	0	4.3
cRIG0329	Putative endonuclease involved in recombination	0	0	0	0.8
cRIG0330	dTDP-4-dehydrorhamnose reductase	9.8	12.9	14.3	23.2
cRIG0331	Putative nucleoside-diphosphate sugar epimerase CapD	9.1	13.5	11.6	23.6
cRIG0332	UDP-N-acetylglucosamine 2-epimerase	2.5	4.9	3.5	13.8
cRIG0333	Conserved protein of unknown function	0	2.5	1.9	12.2
cRIG0334	Glycosyltransferase	1.5	3.5	1.6	4.7
cRIG0335	Efflux transporter, RND family, MFP subunit	4	1.8	4.3	8.7
cRIG0336	Conserved protein of unknown function	1.5	2	2.3	6.3
cRIG0337	Putative hydrolase/acyltransferase	0	0	0	1.6
cRIG0338	Glycosyltransferase	4.5	5.9	5.8	12.2
cRIG0339	30S ribosomal protein S4	21.5	27.8	23.3	48
cRIG0341	Outer membrane assembly protein	3.3	5.3	7.8	26.4
cRIG0342	16S rRNA processing protein RimM	0.8	0.8	0	2.4
cRIG0343	Conserved protein of unknown function	2.3	1.8	5.8	9.8
cRIG0344	Exodeoxyribonuclease VII small subunit	1.8	1.4	5.4	7.1
cRIG0346	NADH dehydrogenase I chain E	1.8	2.5	1.9	6.3
cRIG0347	NADH dehydrogenase I chain D	2.5	2	1.9	10.2
cRIG0348	NADH dehydrogenase I chain C	3	1.6	1.2	11
cRIG0349	NADH dehydrogenase I chain B	1.3	1.2	0.8	6.3
cRIG0353	Tyrosine recombinase XerD	0	0	0	1.2
cRIG0354	Conserved protein of unknown function	1	1.4	1.2	0
cRIG0355	Conserved protein of unknown function	7.3	6.1	0	16.1
cRIG0356	Enoyl-[acyl carrier protein] reductase	6.3	19.4	14.7	34.3
cRIG0357	Apolipoprotein N-acyltransferase	0	0	0	1.2
cRIG0358	Negative regulator of beta-lactamase expression	0.8	0	4.7	13.4
cRIG0359	ABC-type transport system, periplasmic component	0	1	2.7	0
cRIG0361	Disulfide bond formation protein DsbB	0	0	0	2.4
cRIG0362	Lysyl-tRNA synthetase	3	2	1.2	17.7
cRIG0364	Malate oxidoreductase and and phosphate acetyltransferase	5.8	4.1	6.6	16.5
cRIG0365	Conserved protein of unknown function	0	0	0	2.4
cRIG0366	Transcriptional regulator, AbrB family	0	0	0.4	3.1
cRIG0368	Malate dehydrogenase	1.5	5.9	21.3	46.9
cRIG0369	ATP/ADP translocase	1.8	3.1	1.9	5.1
cRIG0370	CTP synthase	3.3	5.7	2.7	18.1
cRIG0371	3-deoxy-manno-octulosonate cytidylyltransferase	5.3	4.7	4.3	21.7
cRIG0374	Conserved protein of unknown function	0	0	0	2
cRIG0375	GTP cyclohydrolase I	3	0	5	7.5
cRIG0376	Prolyl-tRNA synthetase	4.8	8.8	4.7	11
cRIG0377	Cell filamentation protein Fic	0	0	0	1.6
cRIG0379	Holliday junction DNA helicase RuvA	0.3	1.6	0	2.4
cRIG0380	Holliday junction DNA helicase RuvB	1	1.4	1.2	29.1
cRIG0381	Multidrug resistance protein	2	3.5	3.5	9.8
cRIG0385	Putative periplasmic or secreted lipoprotein	3.3	4.9	3.5	9.1
cRIG0386	Intracellular septation protein A	0	0	0	8.7
cRIG0387	FTR1 family protein	0	0	0	5.1
cRIG0388	Conserved protein of unknown function	1.5	1.2	1.9	3.5
cRIG0389	peptidyl-prolyl cis-trans isomerase	1	3.1	4.7	9.8
cRIG0390	Protocatechuate-3,4-dioxygenase, beta subunit	2.3	2.2	10.9	18.1
cRIG0391	Thiol:disulfide interchange protein tlpA	0	0	0.8	2
cRIG0392	Signal peptide peptidase SppA, 36K type	3.3	5.5	7	18.9
cRIG0393	Deoxyuridine 5'-triphosphate nucleotidohydrolase	0	0	2.3	13
cRIG0394	Soluble lytic murein transglycosylase precursor	2	2.2	1.6	5.9
cRIG0395	Conserved protein of unknown function	2.3	9.2	7.8	6.3
cRIG0397	Putative glutamine amidotransferase	3.5	5.3	5.8	7.9
cRIG0399	Cytochrome c oxidase polypeptide II	1.3	1.2	2.7	4.3
cRIG0402	Conserved protein of unknown function	12.4	12.3	22.1	28.3
cRIG0403	UDP-N-acetylmuramoylalanine--D-glutamate ligase	0.8	1.4	1.9	1.6
cRIG0405	UDP-N-acetylglucosamine--N-acetylmuramyl-(pentapeptide) pyrophosphoryl-undecaprenol N-acetylglucosamine transferase	1	1.4	0	3.5
cRIG0406	Conserved protein of unknown function	6.3	4.9	13.6	24.8
cRIG0407	Cytidylate kinase	2.8	2.2	2.7	6.7
cRIG0408	30S ribosomal protein S1	28.5	39.1	24	55.5
cRIG0409	ATP-dependent Clp protease proteolytic subunit	5.1	2.7	6.2	16.1
cRIG0411	Isopentenyl-diphosphate delta-isomerase	1	0	3.5	2.4
cRIG0412	UDP-N-acetylglucosamine pyrophosphorylase	2.8	3.3	3.5	9.1
cRIG0413	Conserved protein of unknown function	1.5	2	2.3	5.5
cRIG0416	Conserved protein of unknown function	0	0	0.4	0.4
cRIG0417	biotin synthesis protein BioC	0	0	0	1.6
cRIG0418	Pyruvate/2-oxoglutarate dehydrogenase complex, dihydrolipoamide dehydrogenase (E3) component or related enzyme	3	1.4	8.1	13.4
cRIG0419	Ribonuclease D	0	0	0	4.3
cRIG0420	Conserved protein of unknown function	4	5.5	7	11.4
cRIG0421	Aminomethyltransferase folate-binding domain	0.5	0.6	1.9	6.7
cRIG0423	Porphobilinogen deaminase	0	0	0	0.8
cRIG0425	Tryptophanyl-tRNA synthetase	2.3	2.5	3.5	6.7
cRIG0426	1-acyl-sn-glycerol-3-phosphate acyltransferase	0	0	1.2	3.9
cRIG0427	Host attachment protein AtsE-like	0.8	1.2	7	44.1
cRIG0428	Putative hydrolase of the alpha/beta superfamily	1.3	2.2	1.6	7.1
cRIG0429	Conserved protein of unknown function	1.8	2	1.9	5.9
cRIG0430	Conserved protein of unknown function	0	0	1.2	1.6
cRIG0434	Octaprenyl-diphosphate synthase	1.8	1.6	2.3	4.3
cRIG0435	Aminopeptidase P	1.8	0.8	2.7	5.5
cRIG0439	Iron-sulfur cluster assembly accessory protein	1.3	2.7	0	2.8
cRIG0440	FeS cluster assembly scaffold IscU	1.3	1.6	1.9	11.8
cRIG0441	Cysteine desulfurase IscS	3.5	4.3	2.7	26.4
cRIG0442	NifS-like protein	0	0	1.6	7.5
cRIG0443	Iron-sulfur cluster assembly transcription factor IscR	0	0	0	0.8
cRIG0444	Conserved protein of unknown function	0	0	1.6	3.5
cRIG0446	Conserved protein of unknown function	3.8	2.5	11.2	9.8
cRIG0447	Delta-aminolevulinic acid dehydratase	2.3	4.1	8.9	12.2
cRIG0448	Conserved protein of unknown function	0	0	23.6	61.8
cRIG0449	Primosomal protein N'	4	1.8	20.9	5.5
cRIG0450	3-octaprenyl-4-hydroxybenzoate carboxy-lyase	1	2	5	4.3
cRIG0451	Replicative DNA helicase	4.5	4.7	3.1	8.3
cRIG0452	Conserved protein of unknown function	0	0	1.9	0
cRIG0453	Conserved protein of unknown function	56.3	54.2	62.4	128.3
cRIG0454	Integration host factor beta-subunit	0	0	0	3.1
cRIG0455	Signal peptide peptidase SppA, 36K type	2.8	1.6	1.6	10.6
cRIG0456	Transcription termination factor	11.6	14.7	6.6	16.1
cRIG0457	Putative methyltransferase	18.4	17.6	16.7	41.3
cRIG0458	Single-stranded-DNA-specific exonuclease RecJ	1.3	2	2.7	5.5
cRIG0459	Peptide chain release factor RF-1	2.5	4.5	3.1	6.7
cRIG0460	Pyruvate dehydrogenase complex dihydrolipoamide acetyltransferase	3.3	4.9	8.1	22
cRIG0461	Translation initiation factor IF-3	2	6.7	1.9	9.8
cRIG0462	Putative membrane protein	1.8	2.5	1.6	6.3
cRIG0463	Conserved protein of unknown function	0	0.8	0	2
cRIG0465	Superoxide dismutase	9.3	1.8	29.5	55.1
cRIG0466	Folylpolyglutamate synthase	2	1.4	0.4	5.5
cRIG0469	Glutathione S-transferase	0	0	0.8	1.2
cRIG0471	Erythrocyte adducin alpha subunit	0	0	0	5.1
cRIG0472	Conserved protein of unknown function	0.8	1	0.8	5.9
cRIG0475	Putative transcriptional regulator	17.4	16.4	32.6	55.5
cRIG0476	Cell surface antigen Sca4	10.9	6.7	26.4	54.7
cRIG0477	ATP/ADP translocase	0	1	1.2	4.7
cRIG0479	30S ribosomal protein S15	6.8	15.7	9.3	22.4
cRIG0480	Polyribonucleotide nucleotidyltransferase	13.4	13.5	15.1	33.1
cRIG0481	KpsF/GutQ family protein	2.3	4.9	3.5	14.6
cRIG0482	Conserved protein of unknown function	4	2.2	3.9	6.3
cRIG0483	Conserved protein of unknown function	0	0	0	3.5
cRIG0484	ABC transporter ATP-binding protein	1.3	1.6	1.6	8.3
cRIG0485	Phosphomannomutase	1.3	1	1.2	2.8
cRIG0488	Conserved protein of unknown function	6.1	9.8	10.5	15.7
cRIG0489	Ribonucleoside-diphosphate reductase beta chain	3.8	5.7	5.8	15
cRIG0490	Ribonucleoside-diphosphate reductase alpha chain	8.6	12.7	7.4	41.7
cRIG0491	Thioredoxin reductase	2.3	1.4	1.9	7.5
cRIG0492	Methylenetetrahydrofolate dehydrogenase	2.3	1.6	2.3	7.5
cRIG0494	Putative sigma(54) modulation protein	35.6	28.2	32.6	57.5
cRIG0495	ATP-dependent protease La	2.8	1.2	3.1	3.5
cRIG0496	Threonine dehydratase	0	0	0	1.2
cRIG0497	Conserved protein of unknown function	15.7	14.7	7	49.2
cRIG0498	DNA helicase II	1.5	3.1	3.1	9.1
cRIG0499	Glycosyl transferase	1	0.6	1.6	1.2
cRIG0502	Thioredoxin reductase	2.5	2.9	4.3	9.4
cRIG0503	Putative hydrolase/acyltransferase	1	1.8	7	9.1
cRIG0504	Putative permease	0	0	1.2	0
cRIG0505	Glycerol-3-phosphate dehydrogenase	0	0	0	3.1
cRIG0506	Putative hydrolase of the metallo-beta-lactamase superfamily	7.3	9.2	6.2	20.5
cRIG0507	Putative inorganic polyphosphate/ATP-NAD kinase	0	0	0	1.2
cRIG0508	Recombination protein RecR	0.5	0	1.2	6.7
cRIG0509	RDD family protein	0	0	2.7	0
cRIG0511	Ribosome-binding factor A	0	1.2	1.9	3.1
cRIG0512	Translocase of inner membrane Tim44 family	1	1	7.4	7.5
cRIG0513	Acylamino-acid-releasing enzyme	10.4	6.3	10.5	26.4
cRIG0514	Succinyl-CoA synthetase beta chain	15.2	20.4	16.7	50
cRIG0515	Succinyl-CoA synthetase alpha chain	9.3	12.5	13.2	37
cRIG0516	Thiol:disulfide interchange protein dsbA	9.3	11.9	14	40.6
cRIG0518	Dihydrodipicolinate synthase	0	0.2	1.6	10.6
cRIG0519	Branched-chain amino acid aminotransferase	1.3	2.7	3.1	18.5
cRIG0520	Response regulator receiver domain	7.6	6.7	25.2	14.6
cRIG0521	Osmolarity sensor protein EnvZ	0.5	0.4	0.8	2
cRIG0525	Ribonuclease D	1.5	3.7	3.5	12.6
cRIG0527	Conserved protein of unknown function	0	1.4	1.6	6.3
cRIG0529	DNA polymerase III beta chain	1.8	6.7	7	12.6
cRIG0530	Phenylalanyl-tRNA synthetase alpha chain	3	5.3	1.6	5.9
cRIG0531	MiaB-like tRNA modifying enzyme	0	0	0	1.2
cRIG0532	Diaminopimelate epimerase	3	3.1	1.9	10.2
cRIG0533	Glycosyltransferase	0	1.4	0	3.5
cRIG0534	Ribosomal large subunit pseudouridine synthase	0	0	1.2	3.1
cRIG0535	Conserved protein of unknown function	5.3	5.7	11.6	9.8
cRIG0536	N6-adenine-specific methylase	1	0	0	0
cRIG0537	DNA repair protein RadA	2	2.7	3.9	3.5
cRIG0538	Conserved protein of unknown function	0	0	0	0.4
cRIG0540	Putative glycoprotein endopeptidase	0	0	1.9	2.8
cRIG0541	Conserved protein of unknown function	0	3.9	0	0
cRIG0542	Translation initiation factor IF-2	6.3	13.5	11.2	24.8
cRIG0543	N utilization substance protein A, transcription termination factor NusA	18.9	23.3	17.1	40.6
cRIG0544	Ribosome maturation protein RimP	2	2.2	1.9	3.9
cRIG0547	Tyrosyl-tRNA synthetase	2.5	6.7	2.3	3.1
cRIG0549	Conserved protein of unknown function	0	0	1.6	0
cRIG0550	2-polyprenyl-6-methoxyphenol 4-hydroxylase	2.5	0	0	3.5
cRIG0552	Nitrogen assimilation regulatory protein NtrX	3	0	8.5	10.2
cRIG0553	Conserved protein of unknown function	2.3	1.2	6.6	7.5
cRIG0554	Conserved protein of unknown function	4	9.8	10.1	25.6
cRIG0555	Penicillin-binding protein	0	0	0	1.2
cRIG0561	S-adenosyl-methyltransferase MraW	0	0	0	3.9
cRIG0562	Cell division/cell wall cluster transcriptional repressor MraZ	0	0	1.6	5.1
cRIG0564	Excinuclease ABC subunit C	0	0	0	3.1
cRIG0565	copper(I)-binding protein	0	0	13.6	39
cRIG0567	Preprotein translocase secA subunit	8.1	11.2	11.2	19.7
cRIG0568	Peptidyl-prolyl isomerase containing Rotamase_3 and PrsA domains	15.7	17.4	48.4	81.5
cRIG0570	DNA-directed RNA polymerase omega chain	10.9	10.4	12.8	18.9
cRIG0571	UDP-N-acetylglucosamine 1-carboxyvinyltransferase	1.5	1.6	1.6	3.1
cRIG0572	DNA gyrase subunit B	7.6	8.6	9.7	18.9
cRIG0573	HAD-superfamily subfamily IIA hydrolase	6.1	7.2	15.5	24.8
cRIG0574	Magnesium transporter	0	0	1.2	2.8
cRIG0576	Putative antitoxin of toxin-antitoxin (TA) system	0	0	0.4	0
cRIG0577	Protein-export membrane protein secD	2.8	4.5	8.1	11.8
cRIG0578	Sco2 protein precursor	2.3	6.1	13.6	12.2
cRIG0580	Inorganic pyrophosphatase	3.3	2	9.3	20.1
cRIG0583	Conserved protein of unknown function	0	0	3.5	0.8
cRIG0584	ATP-dependent DNA helicase RecG	0	0	1.6	2
cRIG0585	Actin polymerization protein RickA	4.8	2.5	12.4	9.8
cRIG0587	UDP-N-acetylmuramoylalanyl-D-glutamyl- 2,6-diaminopimelate--D-alanyl-D-alanyl ligase	0	0	0	1.6
cRIG0588	UDP-N-acetylmuramoylalanyl-D-glutamate-- 2,6-diaminopimelate ligase	0	0	2.3	1.6
cRIG0589	Transcription-repair coupling factor	1.5	1.8	1.2	3.1
cRIG0590	Tetratricopeptide repeat-containing protein	0	0	0	2
cRIG0592	Chromosomal replication initiator protein DnaA	0	0	0	0.8
cRIG0593	Patatin-like phospholipase Pat1A	5.8	9.6	0	1.2
cRIG0594	GTP-binding protein YchF	4	8.8	5	16.1
cRIG0595	Peptidyl-tRNA hydrolase	0	0	0.8	2.4
cRIG0596	50S ribosomal protein L25	12.1	28.2	23.3	45.3
cRIG0597	Organic radical activating enzymes	0	0	0	2.8
cRIG0598	50S ribosomal protein L35	6.8	13.3	10.5	15
cRIG0599	50S ribosomal protein L20	4.3	5.7	0	10.2
cRIG0600	50S ribosomal protein L34	0	0	7	12.6
cRIG0602	Conserved protein of unknown function	7.1	3.3	26.4	5.1
cRIG0603	Magnesium and cobalt transport protein CorA	0	1	1.2	3.1
cRIG0604	Nitrogen regulation protein NtrY	0	0	3.9	5.5
cRIG0605	30S ribosomal protein S21	0	0	0	7.5
cRIG0606	Conserved protein of unknown function	0	0	0.8	4.3
cRIG0607	Isoleucyl-tRNA synthetase	6.3	6.5	3.5	9.4
cRIG0609	Acetyl-CoA carboxylase, biotin carboxylase	5.6	5.9	5.8	26
cRIG0610	Propionyl-CoA carboxylase beta chain precursor	4.8	5.7	3.9	21.3
cRIG0612	2-acylglycerophosphoethanolamine acyltransferase	3.5	2.7	3.9	4.7
cRIG0614	Ubiquinone biosynthesis O-methyltransferase	0	0	1.6	0
cRIG0615	Glutamyl-tRNA synthetase	4	4.1	4.3	10.2
cRIG0616	Invasion associated locus B (IalB) family	0	0	7.4	18.1
cRIG0617	60 kD chaperonin	59.1	37	122.1	215.4
cRIG0618	10 kD chaperonin	16.9	14.3	62	128
cRIG0620	Ribonuclease PH	1	1.2	1.6	4.7
cRIG0621	Nucleotide exchange factor protein GrpE	3.8	1.2	6.6	18.5
cRIG0624	30S ribosomal protein S20	3.5	5.3	6.2	17.7
cRIG0625	50S ribosomal protein L17	11.4	20	11.6	28
cRIG0626	DNA-directed RNA polymerase alpha chain	18.4	27.8	24.8	56.7
cRIG0627	30S ribosomal protein S11	5.1	6.1	4.3	7.1
cRIG0628	30S ribosomal protein S13	10.9	20.9	15.1	33.9
cRIG0629	Adenylate kinase	4	7	9.3	22.4
cRIG0630	Preprotein translocase secY subunit	3.3	0	2.7	8.7
cRIG0631	50S ribosomal protein L15	8.8	21.5	12.8	31.1
cRIG0632	30S ribosomal protein S5	19.4	22.3	22.5	40.9
cRIG0633	50S ribosomal protein L18	5.3	10	10.5	22
cRIG0634	50S ribosomal protein L6	12.1	22.3	15.1	34.6
cRIG0635	30S ribosomal protein S8	12.1	20.9	19.8	31.5
cRIG0636	30S ribosomal protein S14	3.8	5.3	4.3	9.1
cRIG0637	50S ribosomal protein L5	17.4	21.7	19	42.5
cRIG0638	50S ribosomal protein L24	2.8	4.3	8.9	18.9
cRIG0639	50S ribosomal protein L14	16.4	26.6	19.8	37.4
cRIG0640	30S ribosomal protein S17	8.6	7.8	8.1	14.2
cRIG0641	50S ribosomal protein L29	1.5	4.1	11.2	19.7
cRIG0642	50S ribosomal protein L16	10.4	13.5	13.6	32.7
cRIG0643	30S ribosomal protein S3	18.9	20.7	17.4	29.1
cRIG0644	50S ribosomal protein L22	11.1	15.1	12.8	21.7
cRIG0645	30S ribosomal protein S19	6.6	13.7	12.4	24.8
cRIG0646	50S ribosomal protein L2	20.5	39.9	21.3	50
cRIG0647	50S ribosomal protein L23	5.1	12.3	14.7	35.4
cRIG0648	50S ribosomal protein L4	15.9	23.7	18.2	41.7
cRIG0649	50S ribosomal protein L3	17.2	20	14.7	31.5
cRIG0650	30S ribosomal protein S10	14.4	18.6	15.5	28.3
cRIG0651	Elongation factor EF-Tu	68.9	89.6	98.1	139.8
cRIG0652	tRNA/rRNA methyltransferase	1.5	1.4	0	1.6
cRIG0653	Conserved protein of unknown function	2.3	0	19.4	11.8
cRIG0654	Fumarate hydratase	1.3	0.4	3.9	10.2
cRIG0656	Cell division protein ftsZ	7.3	11.2	10.1	32.3
cRIG0658	NifU-like protein	2	1.4	0.4	7.9
cRIG0659	Major Facilitator Superfamily protein, AmpG-like permease	0	0	0	2
cRIG0660	ATP-dependent RNA helicase RhlE	2	3.9	2.3	6.3
cRIG0661	Cold shock-like protein	2.3	2.7	22.9	32.7
cRIG0663	Dimethyladenosine transferase	0	0	0	2
cRIG0664	Conserved protein of unknown function	1.5	4.3	9.7	22.8
cRIG0665	Exodeoxyribonuclease VII, large subunit	0.5	1.4	1.9	9.1
cRIG0666	Exodeoxyribonuclease III	1.3	1	0	1.2
cRIG0667	GTP-binding protein	3.8	3.9	9.3	11.4
cRIG0668	2-polyprenylphenol 6-hydroxylase	1.5	1	1.6	2.4
cRIG0669	Ubiquinone/menaquinone biosynthesis methlytransferase UbiE	0	0	7	2.4
cRIG0670	Formamidopyrimidine-DNA glycosidase	0	0	1.2	3.5
cRIG0671	Putative deoxyribonuclease TatD	1.8	1.6	3.9	4.3
cRIG0672	Methionyl-tRNA synthetase	6.1	5.9	4.7	13.8
cRIG0673	Thymidylate kinase	1	1.4	2.3	5.1
cRIG0676	Valyl-tRNA synthetase	5.1	6.5	3.1	10.6
cRIG0677	LPS biosynthesis protein	1	0	0	1.6
cRIG0678	LPS biosynthesis protein	0	0	0	0.8
cRIG0680	RmuC family protein	1	1.2	0.4	0.8
cRIG0681	ATP-dependent clp protease ATP-binding subunit ClpX	5.3	7.4	2.7	4.7
cRIG0682	Ribosomal-protein-alanine acetyltransferase	0.5	1.8	2.3	3.5
cRIG0683	Trans-regulatory protein ExsB	2.3	3.3	1.9	14.6
cRIG0684	HicB-like protein	0.8	1.2	1.6	0
cRIG0685	Multidrug resistance protein	2.3	1.8	3.1	3.9
cRIG0686	Conserved protein of unknown function	0	0	27.5	50.4
cRIG0688	Lipoprotein releasing system, transmembrane protein, LolC/E family protein	0	0	0	2
cRIG0689	Lipoprotein releasing system ATP-binding protein LolD	0.8	1	0.8	3.9
cRIG0690	Conserved protein of unknown function	3	3.1	5.8	19.7
cRIG0691	Hemolysin-like protein	1.5	1.4	4.3	5.5
cRIG0693	Outer membrane protein rOmpB	48.7	46.6	77.1	152.8
cRIG0694	Beta-glucosidase	1.8	0	2.3	42.5
cRIG0696	Conserved protein of unknown function	2	3.9	20.5	n.d.
cRIG0697	Bacterioferritin comigratory protein	1.8	1.8	5.4	10.2
cRIG0698	Lipid-A biosynthesis lauroyl acyltransferase	0	1	0	1.2
cRIG0699	Tetraacyldisaccharide 4'-kinase	0	0	4.3	0.8
cRIG0701	DNA ligase, NAD-dependent	2	2	3.9	3.9
cRIG0703	Queuine tRNA-ribosyltransferase	2.8	1.8	1.6	5.5
cRIG0705	ABC transporter substrate binding protein	4.5	4.3	5.8	20.5
cRIG0706	NADH:ubiquinone oxidoreductase 17,2 kD subunit	0	1.4	0	2.4
cRIG0707	Ribonuclease H	0	0	0	5.5
cRIG0708	Conserved protein of unknown function	0	2	0	1.6
cRIG0709	Conserved protein of unknown function	0	0	0	1.6
cRIG0710	Dephospho-CoA kinase	0	3.9	0	7.9
cRIG0711	DNA polymerase III epsilon chain	1.5	2.9	2.3	2
cRIG0712	Surfeit locus protein 1	0	0	2.3	1.6
cRIG0713	ATP-dependent helicase	0	0	1.9	0
cRIG0716	Malonyl CoA-acyl carrier protein transacylase	5.6	4.7	7	19.3
cRIG0718	ATP/ADP translocase	1.5	3.3	1.6	4.3
cRIG0720	Hemolysin C	5.3	5.3	4.3	18.1
cRIG0722	Lipoic acid synthetase	0	0	1.2	2.8
cRIG0723	Glycine/serine hydroxymethyltransferase	6.3	9.2	5.4	15.4
cRIG0724	Serine esterase	0	0	0	3.1
cRIG0725	Glutaredoxin-like protein grla	0	0	6.2	8.7
cRIG0726	Endonuclease III	1.3	1.6	0	1.6
cRIG0727	Conserved protein of unknown function	9.3	0	0	0
cRIG0728	Putative methyltransferase	0	0	0	3.5
cRIG0729	ABC-type transport systems periplasmic component	2.3	1.8	7	12.2
cRIG0732	50S ribosomal protein L21	2.5	10.2	3.9	16.1
cRIG0733	50S ribosomal protein L27	2.5	10.8	3.5	19.3
cRIG0734	Aspartokinase	1.3	1.6	1.6	13
cRIG0737	Conserved protein of unknown function	0	0	0	2.4
cRIG0738	Conserved protein of unknown function	0	0	0	2.8
cRIG0740	NAD-specific glutamate dehydrogenase	7.6	7.4	7.4	23.2
cRIG0741	tRNA modification GTPase TrmE	1.5	3.1	1.6	3.9
cRIG0742	Conserved protein of unknown function	32.3	54.6	22.5	5.5
cRIG0743	DNA recombination/repair protein RecA	10.9	18.4	9.7	14.6
cRIG0744	3-oxoacyl reductase	7.3	10.8	7.4	12.2
cRIG0745	Acyl carrier protein	9.3	9.4	18.2	52.4
cRIG0746	3-oxoacyl-[acyl carrier protein] synthase II	7.8	9.8	10.5	21.3
cRIG0747	ABC transporter ATP-binding protein Uup	3	3.9	4.3	3.1
cRIG0748	Endonuclease subunit	0	0.4	7.8	15.7
cRIG0749	Conserved protein of unknown function	0	0	1.9	0
cRIG0750	Guanylate kinase	2	1.4	2.3	1.6
cRIG0751	Conserved protein of unknown function	0	0	2.3	2.8
cRIG0752	Rod shape-determining protein MreC	0	1	0.4	1.6
cRIG0753	Rod shape-determining protein MreB	11.1	13.1	10.1	27.6
cRIG0754	Putative permeases	0	0	0	3.9
cRIG0755	Peptidoglycan-associated lipoprotein precursor	111.9	91.2	171.7	255.5
cRIG0757	3-oxoacyl-[acyl carrier protein] synthase III	1	1.6	0	4.7
cRIG0758	50S ribosomal protein L32	0	0	0	5.5
cRIG0759	tmRNA-binding protein	6.3	7.8	12.8	23.2
cRIG0760	Signal recognition particle-docking protein FtsY	2.3	1.8	3.1	9.4
cRIG0761	DNA polymerase I	1.5	1.2	1.9	5.5
cRIG0762	DNA polymerase III alpha chain	1.8	2.7	1.6	2.8
cRIG0763	Conserved protein of unknown function	1.3	2.5	2.3	5.1
cRIG0766	Seryl-tRNA synthetase	17.7	19	16.3	53.9
cRIG0767	VirB4	2.8	2.9	6.6	16.9
cRIG0768	Conserved protein of unknown function	3.5	4.3	5	13.8
cRIG0769	Tellurium resistance protein TerC	0	0	0.8	3.1
cRIG0770	Conserved protein of unknown function	1.3	2	1.2	5.1
cRIG0771	Putative methyltransferase	15.2	23.3	18.6	48
cRIG0772	NADH dehydrogenase I chain J	0	0	0	5.1
cRIG0774	NADH dehydrogenase I chain L	0	0	0	1.2
cRIG0776	Heme exporter protein A	0	0	0	1.2
cRIG0777	NADH dehydrogenase I chain I	0	0.8	0.8	4.7
cRIG0778	NADH dehydrogenase I chain H	0	0	0	1.2
cRIG0779	NADH dehydrogenase I chain G	8.3	2.7	3.5	12.6
cRIG0781	Aconitate hydratase	7.1	5.1	8.1	29.9
cRIG0782	ATP synthase epsilon chain	0	0	2.3	0
cRIG0783	ATP synthase beta chain	8.1	22.7	38	53.5
cRIG0784	ATP synthase gamma chain	1.3	2.9	3.9	4.3
cRIG0785	ATP synthase alpha chain	7.3	9	7.8	17.3
cRIG0786	ATP synthase delta chain	0.8	1.4	1.6	3.1
cRIG0787	Dihydrolipoamide dehydrogenase	3.3	1	5.4	24.4
cRIG0789	Penicillin-binding protein 1A	4	2.5	5	4.3
cRIG0790	tRNA-i(6)A37 thiotransferase enzyme MiaB	3.3	1.2	0	6.3
cRIG0791	Conserved protein of unknown function	0	0	0	2
cRIG0792	Glutathione-regulated potassium-efflux system protein KefB	2.3	2.7	3.9	7.5
cRIG0793	Iojap-related protein	0.8	2	3.5	5.9
cRIG0794	Translation initiation factor IF-1	3	3.5	4.7	6.7
cRIG0795	Nucleotide-binding protein implicated in inhibition of septum formation	2.5	3.3	5.4	9.4
cRIG0797	Phospholipase D superfamily protein PLD	1	0	0	0.8
cRIG0798	UbiD family decarboxylases	0.5	0	0	2.8
cRIG0800	Peptidyl-prolyl isomerase containing Rotamase_2 and SurA N-terminal domains	4.3	6.5	8.9	18.1
cRIG0802	Outer memberane protein rOmpA	10.4	9	12.8	18.9
cRIG0803	Cell division protein FtsK	3.3	2.5	2.3	9.1
cRIG0804	Methionine aminopeptidase type I	1.8	2.9	0	3.9
cRIG0807	Rickettsia adhesin Adr1	7.8	13.1	41.9	17.3
cRIG0808	Rickettsia adhesin Adr2	19.2	29.2	76.4	158.7
cRIG0811	Cytosine deaminase	0	0	0	1.2
cRIG0812	Cation diffusion facilitator family transporter	0	0	0	2
cRIG0813	17 kD surface antigen precursor	16.4	17.2	37.6	62.2
cRIG0814	Phosphatidylethanolamine-binding protein PEBP	0	2.2	5.8	0
cRIG0815	Zinc ABC transporter ATP-binding protein	0	0	0	2
cRIG0816	Excinuclease ABC subunit A	6.6	10.6	11.2	26.8
cRIG0817	Single-stranded DNA-binding protein	4.8	1.4	5	9.4
cRIG0818	DAP2 dipeptidyl aminopeptidase/acylaminoacyl-peptidase-like protein	0.8	0.8	1.2	3.9
cRIG0821	Heat shock protein htpG	10.6	14.7	8.5	33.1
cRIG0822	5-aminolevulinic acid synthase	1.5	1.6	0.8	2.8
cRIG0824	Trigger factor	17.9	21.9	19.8	42.5
cRIG0825	GTP-binding protein	3	3.3	5	16.1
cRIG0826	Citrate synthase I	4.8	2.5	14	37.8
cRIG0827	Uracil-DNA glycosylase, family 4	1	1.6	2.3	5.1
cRIG0828	Ribosomal large subunit pseudouridine synthases RluD subfamily protein	0	2.5	0.8	6.7
cRIG0830	Methylase of polypeptide chain release factors	0	1.2	0	8.3
cRIG0831	Sua5/YciO/YrdC/YwlC family putative translation factor protein	6.3	11.7	14.7	13
cRIG0832	Glycyl-tRNA synthetase beta chain	4.8	6.3	6.6	26.4
cRIG0833	Glycyl-tRNA synthetase alpha chain	2	2.7	2.7	14.2
cRIG0834	Toxin of toxin-antitoxin (TA) system VapC, containing PIN domain for nucleic acid binding	0	0	0.8	1.6
cRIG0835	Putative antitoxin of toxin-antitoxin (TA) system	0	0	1.9	0
cRIG0837	Conserved protein of unknown function	0	0	0.8	2
cRIG0838	Conserved protein of unknown function	0	0	1.6	3.5
cRIG0839	Conserved protein of unknown function	0.8	3.7	4.7	4.3
cRIG0840	Alanyl-tRNA synthetase	5.8	9.2	8.1	20.9
cRIG0841	tRNA pseudouridine synthase A	0	0.4	0	2.8
cRIG0842	RNA polymerase sigma factor	6.1	6.7	10.1	19.3
cRIG0843	DNA primase	0	0.6	0.8	3.5
cRIG0845	Transcription elongation factor GreA	2	1.8	3.1	16.1
cRIG0846	NAD(P) transhydrogenase subunit alpha	0	0	4.7	7.5
cRIG0847	NAD(P) transhydrogenase subunit alpha	4.8	4.9	19	29.1
cRIG0849	DNA polymerase III gamma and tau chains	3.8	7	3.5	9.4
cRIG0850	Conserved protein of unknown function	2.8	1	3.9	22.8
cRIG0851	Putative aspartyl protease	0.3	0	2.3	3.5
cRIG0852	Glutamine ABC transporter ATP-binding protein	1.5	3.3	1.6	9.1
cRIG0853	Metal-dependent hydrolases of the beta-lactamase superfamily I	0	0	0	1.2
cRIG0855	DNA-damage-inducible protein J	0	0	0	0.4
cRIG0857	Putative permeases	0	0	1.2	2.4
cRIG0858	DNA polymerase III chi subunit HolC	0.5	1	1.2	3.1
cRIG0859	Succinyl-diaminopimelate desuccinylase	0	0	0	0.8
cRIG0863	Negative regulator of beta-lactamase expression	0	0	0	4.3
cRIG0864	30S ribosomal protein S16	3	9.2	15.5	35.8
cRIG0865	50S ribosomal protein L33	0	1.8	3.5	4.3
cRIG0866	DNA mismatch repair protein MutL	4.3	7.8	7	15
cRIG0868	Proline/betaine transporter	0	0	0	2.8
cRIG0869	Coproporphyrinogen III oxidase precursor	0.8	4.3	1.6	1.2
cRIG0870	Putative membrane protein	0	0	0	4.3
cRIG0871	Putative ferrochelatase	0	0	1.9	1.2
cRIG0872	Uroporphyrinogen decarboxylase	3	1	5	12.6
cRIG0880	5-Formyltetrahydrofolate cyclo-ligase	1	1.2	0	3.1
cRIG0887	Large extracellular alpha-helical protein	0	0	n.d.	11.8
cRIG0892	50S ribosomal protein L30	2.8	3.7	0	8.3
cRIG0893	Organic solvent tolerance protein-like protein	0.8	0	0	4.3
cRIG0895	Conserved protein of unknown function	3.8	3.5	0	11.8
cRIG0896	Conserved protein of unknown function	0	0	0	0.8
cRIG0899	BolA-like protein	0	0	0	0.4
cRIG0917	Conserved protein of unknown function	0	15.3	0	0
cRIG0922	Conserved protein of unknown function	n.d.	n.d.	0.4	1.2
cRIG0933	Patatin-like phospholipase Pat2	0	0	10.5	22.4
cRIG0937	Transposase and inactivated derivative	n.d.	n.d.	1.6	11.8
cRIG0947	Guanosine polyphosphate pyrophosphohydrolase/synthetase	n.d.	n.d.	0	5.9
cRIG1088	Guanosine polyphosphate pyrophosphohydrolase/synthetase	n.d.	n.d.	0.8	n.d.
cRIG1099	50S ribosomal protein L36	0	0	0	9.8
cRIG1112	MFS-type sugar transporter	n.d.	n.d.	5.4	n.d.
cRIG1113	Phage-associated protein	n.d.	n.d.	0	4.7
cRIG1117	Acetyltransferase	n.d.	n.d.	1.6	n.d.
cRIG1118	Rieske non-heme iron oxygenase (RO) family	n.d.	n.d.	2.7	n.d.
cRIG1119	Short chain dehydrogenase/reductase family	n.d.	n.d.	11.6	n.d.
cRIG1120	putative 3-oxoacyl-(acyl-carrier-protein) synthase III	n.d.	n.d.	4.7	n.d.
cRIG1123	Acyl carrier protein	n.d.	n.d.	2.7	n.d.
cRIG1125	ABC transporter	n.d.	n.d.	0.8	n.d.
cRIG1126	Putative conjugative transfer protein TraD and transposase	n.d.	n.d.	0	0.8
cRIG1127	Tetratricopeptide repeat-containing protein	n.d.	n.d.	0	13
cRIG1140	Conjugal transfer protein TraA	n.d.	n.d.	0	4.7
cRIG1221	Putative toxin of toxin-antitoxin (TA) system	n.d.	n.d.	n.d.	0.8
cRIG1230	Archaeal ATPase family protein	n.d.	n.d.	n.d.	1.6
cRIG1231	Putative antitoxin of toxin-antitoxin (TA) system	n.d.	n.d.	n.d.	1.6
cRIG1234	Conjugative transfer protein TraN	n.d.	n.d.	n.d.	2.4
cRIG1235	F pilus assembly protein TraF	n.d.	n.d.	n.d.	1.2
cRIG1302	ABC transporter ATP-binding protein	0	2.7	0	0
cRIG1304	ABC-type multidrug transport system, ATPase and permease components	0	2.5	0	0
cRIG1307	Acetyl-CoA acetyltransferase	0.8	0	0	0
cRIG1328	Cell surface antigen Sca8	0	0	16.3	0
cRIG1335	Bacterial ATP-dependent chaperone ClpB, AAA+ superfamily	2.3	4.5	5.8	15
cRIG1364	Conserved protein of unknown function	n.d.	n.d.	1.9	0
cRIG1365	Conserved protein of unknown function	1.8	2	3.1	5.1
cRIG1380	Conserved protein of unknown function	0	0	1.2	3.9
cRIG1397	DnaK suppressor-like protein	0	0	2.3	6.3
cRIG1400	Glycerol-3-phosphate cytidyltransferase TagD	0	0	n.d.	9.8
cRIG1403	Guanosine polyphosphate pyrophosphohydrolase/synthetase	0	0	0	7.9
cRIG1408	HemY-like protein	1.3	1.4	2.3	2.4
cRIG1410	Integrase catalytic region	n.d.	n.d.	0	4.7
cRIG1412	Leucyl-tRNA synthetase	1.8	10.8	3.5	18.1
cRIG1416	Methylated-DNA--protein-cysteine methyltransferase	0	0	2.7	0
cRIG1426	Microcin C7 self-immunity protein	0	2	0.8	5.5
cRIG1427	Multidrug resistance protein A	1.8	3.1	0	7.5
cRIG1428	Multidrug resistance protein Atm1	0	0	2.7	4.3
cRIG1431	Na+/H+ antiporter NhaA	0	0	0	2
cRIG1434	NACHT family NTPase	0	0	0	6.7
cRIG1438	Nucleotidyltransferase substrate binding protein	0	0	3.5	0
cRIG1443	Phenylalanyl-tRNA synthetase beta chain	6.6	5.9	8.5	13
cRIG1448	Poly-beta-hydroxybutyrate polymerase	5.1	0	0	0
cRIG1450	Polypeptide deformylase, Antitoxin of toxin-antitoxin (TA) system Phd	0	0	0	2.4
cRIG1451	Preprotein translocase YajC subunit	8.1	6.7	10.9	13.4
cRIG1455	Prolyl endopeptidase precursor	0	0	1.9	0
cRIG1462	Putative AAA+ superfamily ATPase	1.3	0	1.2	9.4
cRIG1464	Putative DNA alkylation repair enzyme	4.3	0	0	0
cRIG1477	Pyruvate,phosphate dikinase precursor	3.5	0	4.7	12.6
cRIG1479	Ribose-phosphate pyrophosphokinase	0	0	0	0.8
cRIG1485	Conserved protein of unknown function	0	0	1.6	0
cRIG1490	Succinate semialdehyde dehydrogenase	0	0	0	2
cRIG1491	Succinyl-CoA:3-ketoacid-coenzyme A transferase	1.8	0	0	0
cRIG1492	Superfamily I DNA and RNA helicases	0	0	0	2.8
cRIG1511	Succinyl-CoA:3-ketoacid-coenzyme A transferase subunit B	1	0	0	0
cRIG1516	UDP-glucose 6-dehydrogenase	2.5	2.7	3.5	6.3
cRIG1530	Conserved protein of unknown function	0	0	12.4	0
cRIG1543	Conserved protein of unknown function	n.d.	23.9	0.8	0
cRIG1551	Conserved protein of unknown function	0	7.6	0	0
cRIG1553	Conserved protein of unknown function	1.5	0	0	0
cRIG1557	VirB6	4.8	3.5	4.3	7.1
pRIG009	Plasmid partitioning ParA family protein	n.d.	n.d.	4.3	24
pRIG009	Plasmid partitioning ParA family protein	n.d.	n.d.	3.5	n.d.
pRIG009	Plasmid partitioning ParA family protein	n.d.	n.d.	3.9	n.d.
pRIG005	Transposase containing tnp_31 domain	n.d.	n.d.	3.9	25.6
pRIG005	Transposase containing tnp_31 domain	n.d.	n.d.	1.9	n.d.
pRIG006	Transposase containing tnp_31 domain	n.d.	n.d.	1.2	n.d.
pRIG006	Transposase containing tnp_31 domain	n.d.	n.d.	1.2	n.d.
pRIG048	NAD-dependent epimerase/dehydratase family protein	n.d.	n.d.	1.6	n.d.
pRIG049	Glycosyltransferase, group 1 family protein	n.d.	n.d.	1.6	n.d.
pRIG050	Conserved protein of unknown function	n.d.	n.d.	2.7	n.d.
pRIG128	Conserved protein of unknown function	n.d.	n.d.	3.9	n.d.
pRIG152	Conserved protein of unknown function	n.d.	n.d.	4.3	n.d.
pRIG275	Conserved protein of unknown function	n.d.	n.d.	1.6	n.d.
pRIG151	Conserved protein of unknown function	n.d.	n.d.	2.7	n.d.
pRIG145	Conserved protein of unknown function	n.d.	n.d.	2.3	n.d.
pRIG034	Conserved protein of unknown function	n.d.	n.d.	8.1	n.d.
pRIG097	Conserved protein of unknown function	n.d.	n.d.	5.4	n.d.
pRIG097	Conserved protein of unknown function	n.d.	n.d.	5.4	n.d.
pRIG135	Major facilitator superfamily MFS-type transporter	n.d.	n.d.	8.1	n.d.
pRIG301	Conserved protein of unknown function	n.d.	n.d.	1.6	n.d.
pRIG014	Small heat shock protein	n.d.	n.d.	12.8	n.d.
pRIG015	Small heat shock protein	n.d.	n.d.	125.2	n.d.
pRIG074	Conserved protein of unknown function	n.d.	n.d.	2.3	0
pRIG038	Conserved protein of unknown function	n.d.	n.d.	5.4	17.3
pRIG002	Resolvase containing HTH_7 domain	n.d.	n.d.	0	1.6
pRIG007	Helix-turn-helix DNA-binding domain	n.d.	n.d.	0	2
pRIG116	Conserved protein of unknown function	n.d.	n.d.	0	1.6
