# Supplementary material for: Multi-omics Analysis Sheds Light on the Evolution and the Intracellular Lifestyle Strategies of Spotted Fever Group Rickettsia spp
Source: Front Microbiol. 2017 Jul 20;8:1363. doi: 10.3389/fmicb.2017.01363 (PMC5517468; doi:10.3389/fmicb.2017.01363)
Supplement: Supplementary file 9 [file Table4.XLSX]

## Sheet: Table_S4
Table S4. Protein patterns obtained in the SENLAT agents (the virulent R. slovaca Rsl / the milder R. raoultii Rra) and the MSF agents (the virulent R. conorii Rco / the milder R. massiliae Rma). Bold and normal characters correspond to previously and newly identified proteins in rickettsial-host interactions, respectively. +, - , ~ , a/ (or /a) and * mean up-regulated, down-regulated, equally re…
Diseases							SENLAT			MSF
COG category						Gene	Rsl / Rra			Rco / Rma
Cluster ID Protein function
							Similar patterns
[L] Replication. recombination and repair
cRIG0680			RmuC family protein			-	+3.7			+3.3
[T] Signal transduction mechanisms
cRIG0232			Regulatory components of sensory transduction system			-	+3.0			+3.0
[O] Posttranslational modification. prot. turnover. chaperones
cRIG0681			ATP-dependent clp protease ATP-binding subunit ClpX			clpX	+2.8			+3.3
[E] Amino acid transport and metabolism
cRIG0139			Dihydrodipicolinate reductase			dapB	+2.1			+3.7
cRIG0303			Cationic amino acid transporter-1			atrC1	+2.2/0.0			+2.3
[R] General function prediction only
cRIG0593			Patatin-like phospholipase Pat1A			pat1A	+1.9/0.0			+17.4
[S] Function unknown
cRIG0742			Conserved protein of unknown function			-	+2.0			+21.2
cRIG0155			Conserved protein of unknown function			-	+1.3/0.0			+7.8
[J] Translation. ribosomal structure and biogenesis
cRIG0641			50S ribosomal protein L29			rpmC	-5.3			-2.3
cRIG0146			Ribosome recycling factor			rrf	-6.2			-8.8
cRIG0638			50S ribosomal protein L24			rplX	-2.3			-2.1
cRIG0199			Polypeptide deformylase			def1	-0.0/1.0			-2.5
cRIG0600			50S ribosomal protein L34			rpmH	-0.0/1.6			-0.0/1.6
cRIG1397			DnaK suppressor-like protein			dksA	-0.0s/0.5			-0.0/0.8
[K] Transcription
cRIG0661			Cold shock-like protein			cspA	-7.2			-5.7
[L] Replication. recombination and repair
cRIG0344			Exodeoxyribonuclease VII small subunit			xseB	-2.2			-2.3
cRIG0665			Exodeoxyribonuclease VII. large subunit			xseA	-2.7			-3.0
[D] Cell cycle control. cell division. chromosome partitioning
cRIG0748			Endonuclease subunit			-	-0.0s/1.8			-18
[T] Signal transduction mechanisms
cRIG0552			Nitrogen assimilation regulatory protein NtrX			ntrX	-2.0			-0.0/1.3
cRIG0604			Nitrogen regulation protein NtrY			ntrY	-0.0/0.9			-0.0/0.7
[M] Cell wall/membrane/envelope biogenesis
cRIG0065			Gram-negative porin family			-	-5.0			-2.6
cRIG0808			Rickettsia adhesin Adr2			adr2	-2.8			-2.5
cRIG0218			Type I secretion outer membrane protein TolC			tolC	-3.0			-2.5
cRIG0427			Host attachment protein AtsE-like			-	-6.5			-16.8
cRIG0358			Negative regulator of beta-lactamase expression			ampD1	-4.4			-0.0/1.7
[U] Intracellular trafficking. secretion. and vesicular transport
cRIG0280			VirB8 protein			virB8-1	-2.7			-2.4
cRIG0298			TolB protein precursor			-	-0.0/0.6			-0.0/1.1
[O] Posttranslational modification, protein turnover, chaperones
cRIG0664			Conserved protein of unknown function			-	-4.5			-2.5
cRIG0002			Thioredoxin			trxA	-2.9			-21.2
cRIG0618			10 kD chaperonin			groES	-2.6			-4.2
cRIG0116			Periplasmic serine protease			htrA	-3.0			-2.6
cRIG0421			Putative aminomethyltransferase related to GcvT			ygfZ	-2.7			-5.1
cRIG0568			Peptidyl-prolyl isomerase containing Rotamase_3 and PrsA domains			prsA	-2.2			-2.2
cRIG0697			Bacterioferritin comigratory protein			bcp	-2.2			-2.6
cRIG0027			Sco2 protein precursor			sco2	-0.0/0.7			-2.4
cRIG0194			Glutaredoxin. GrxC family			grxC1	-0.0/2.8			-0.0/2.0
cRIG0725			Glutaredoxin-like protein grla			grxC2	-0.0f/1.5			-0.0f/1.1
cRIG1428			Multidrug resistance protein Atm1			atm1	-0.0s/0.6			-0.0s/0.6
[C] Energy production and conversion
cRIG0368			Malate dehydrogenase			mdh	-10			-3.7
cRIG0654			Fumarate hydratase			fumC	-2.2			-11.7
cRIG0826			Citrate synthase I			gltA	-2.1			-7.2
cRIG0040			Succinate dehydrogenase iron-sulfur protein			sdhB	-2.0			-3.2
cRIG0017			ATP synthase C chain			atpE	-3.4			-3.8
cRIG0847			NAD(P) transhydrogenase subunit alpha			pntA1	-2.8			-2.8
cRIG0846			NAD(P) transhydrogenase subunit alpha			pntA2	-0.0/1.1			-0.0/1.0
cRIG0580			Inorganic pyrophosphatase			ppa	-2.0			-4.6
[E] Amino acid transport and metabolism
cRIG0729			ABC-type transport systems periplasmic component			-	-2.2			-3.1
[F] Nucleotide transport and metabolism
cRIG0052			Nucleoside diphosphate kinase			ndk	-2.3			-6.3
cRIG0313			Protein kinase C inhibitor 1			pkcI	-3.6			-6.6
cRIG0393			Deoxyuridine 5'-triphosphate nucleotidohydrolase			dut	-0.0/0.5			-0.0/1.7
[H] Coenzyme transport and metabolism
cRIG0503			Putative hydrolase/acyltransferase			-	-4.9			-2.3
[I] Lipid transport and metabolism
cRIG0512			Translocase of inner membrane Tim44 family			-	-5.2			-3.4
cRIG0086			ABC-type transporter related to toluene tolerance			-	-9.5			-9.5
[P] Inorganic ion transport and metabolism
cRIG0465			Superoxide dismutase			sodB	-2.2			-14
cRIG0047			Conserved protein of unknown function			-	-5.1			-4.6
cRIG0565			Copper(I)-binding protein			-	-0.0/3.2			-0.0/5.0
[Q] Secondary metabolites biosynthesis, transport
cRIG0390				Protocatechuate-3.4-dioxygenase. beta subunit		-	-3.4			-3.8
[R] General function prediction only
cRIG0933			Patatin-like phospholipae Pat2			pat2	-0.0/2.5			-0.0/2.9
cRIG0224			Tol system periplasmic component			ybgf	-0.0/1.1			-4.1
cRIG0187			Periplasmic binding protein type 2 superfamily			imp	-0.0/1.4			-0.0/0.6
cRIG0616			Invasion associated locus B (IalB) family			-	-0.0/1.7			-0.0/2.3
[S] Function unknown
cRIG0104			Conserved protein of unknown function			-	-2.9			-4.0
cRIG0081			Lysophospholipid acyltransferase (LPLAT-DUF374-like) family			-	-3.0			-2.4
cRIG0553			Conserved protein of unknown function			-	-2.1			-2.9
cRIG0265			Conserved protein of unknown function			-	-0.0/1			-0.0/2.1
cRIG0290			Haloacid Dehalogenase-like (HAD_like) superfamily			-		-0.0/1.2		-2.1
cRIG0448			Conserved protein of unknown function			-		-0.0/5.5		-0.0/7.9
cRIG0686			Conserved protein of unknown function			-		-0.0f/6.5		-0.0/6.4
cRIG0653			Conserved protein of unknown function			-		-6.1		-0.0/1.5
								Distinct patterns
[J] Translation. ribosomal structure and biogenesis
cRIG0077		Cysteinyl-tRNA synthetase			cysS			+2.1		~1.1
cRIG0323		Glutamyl-tRNA synthetase			gltX1			+2.9		~1.0
cRIG0530		Phenylalanyl-tRNA synthetase alpha chain			pheS			+2.8		~1.9
cRIG0607		Isoleucyl-tRNA synthetase			-			+2.5		~1.5
cRIG0676		Valyl-tRNA synthetase			valS			+2.3		~1.3
cRIG0599		50S ribosomal protein L20			rplT			+1.4/0.0		~1.2
cRIG0652		tRNA/rRNA methyltransferase			-			+0.5/0.0		~1.9
cRIG0804		Methionine aminopeptidase type I			map			+0.6/0.0		~1.6
cRIG0892		50S ribosomal protein L30			rpmD			+0.9/0.0f		~1.1
cRIG0271		GTP-binding protein LepA			lepA			+2.3		~1.2
cRIG0703		Queuine tRNA-ribosyltransferase			tgt			+2.5		~1.4
cRIG0362		Lysyl-tRNA synthetase			-			+3.7		-4.1
cRIG0790		tRNA-i(6)A37 thiotransferase enzyme MiaB			miaB			+1.0/0.0		-2.4
cRIG0127		50S ribosomal protein L11			rplK			-2.7		~1.5
cRIG0252		Ribonuclease E			rne			-2.1		~1.1
cRIG0647		50S ribosomal protein L23			rplW			-2.1		~1.4
cRIG0793		Iojap-related protein			-			-3.3		~1.4
cRIG0864		30S ribosomal protein S16			rpsP			-3.6		~1.8
cRIG0682		Ribosomal-protein-alanine acetyltransferase			-			-3.3		~1.1
cRIG0865		50S ribosomal protein L33			rpmG			-0.0/0.8		~1.1
cRIG0142		Glutamyl-tRNA(Gln) amidotransferase subunit B			gatB			~1.5		+2.4
cRIG0143		Glutamyl-tRNA(Gln) amidotransferase subunit A			gatA			~1.8		+2.5
cRIG0547		Tyrosyl-tRNA synthetase			tyrS			~1.5		+4.6
cRIG0200		Methionyl-tRNA formyltransferase			fmt			*		+3.0
cRIG0683		Trans-regulatory protein ExsB			-			~1.6		-2.1
cRIG0833		Glycyl-tRNA synthetase alpha chain			glyQ			~1.0		-2.5
cRIG0102		tRNA (guanine-n1)-methyltransferase			trmD			~1.2		-0.0/0.5
cRIG0049		Polypeptide deformylase			def3			~1.6		-4.1
cRIG0130		50S ribosomal protein L7/L12			rplL			~1.4		-2.9
cRIG0013		Poly(A) polymerase			pcnB			*		-0.0/0.6
cRIG0562		Cell division/cell wall cluster transcriptional repressor MraZ			mraZ			*		-0.0/0.7
cRIG0830		Methylase of polypeptide chain release factors			hemK			*		-3.2
cRIG0841		tRNA pseudouridine synthase A			truA			*		-3.2
cRIG0419		Ribonuclease D						*		-0.0/0.6
cRIG0561		S-adenosyl-methyltransferase MraW			mraW			*		-0.0/0.5
cRIG0605		30S ribosomal protein S21			rpsU			*		-0.0/0.9
cRIG0758		50S ribosomal protein L32			rpmF			f*		-0.0f/0.7
cRIG1099		50S ribosomal protein L36			rpmJ			*		-0.0/1.3
[K] Transcription
cRIG0076		Cell surface antigen Sca2			sca2			+3.7		~1.9
cRIG0456		Transcription termination factor			rho			+2.5		~1.9
cRIG0022		Transcriptional regulator			-			+3.7		-0.0/0.7
cRIG0602		Rickettsia ankyrin repeat-containing protein			rarP-2			-2.6		~1.4
cRIG0751		Conserved protein of unknown function			-			-0.0/0.5		*
cRIG0108		Ribonuclease III			rnc			~1.1		+4.2
cRIG0126		Transcription antitermination protein NusG			nusG			~1.2		-2.3
cRIG0845		Transcription elongation factor GreA			greA			~1.1		-4.1
[L] Replication. recombination and repair
cRIG0451		Replicative DNA helicase			dnaB			+2.1		~1.2
cRIG1464		Putative DNA alkylation repair enzyme			-			+1.4s/0.0s		s*f
cRIG0529		DNA polymerase III beta chain			dnaN			-2.8		~1.1
cRIG0161		DNA-binding protein HU			hupA			-2.5		~1.4
cRIG0197		DNA gyrase subunit A			gyrA			-2.5		~1.4
cRIG0449		Primosomal protein N'			priA			-3.7		~1.4
cRIG1416		Methylated-DNA--protein-cysteine methyltransferase			dat			-0.0s/0.6s		s*f
cRIG0743		DNA recombination/repair protein RecA			recA			~1.6		+2.7
cRIG0762		DNA polymerase III alpha chain			dnaE			~1.6		+2.1
cRIG0711		DNA polymerase III epsilon chain			dnaQ			~1.1		+3.1
cRIG0380		Holliday junction DNA helicase RuvB			ruvB			~1.2		-9.5
cRIG0761		DNA polymerase I			polA			~1.1		-2.1
cRIG0817		Single-stranded DNA-binding protein			ssb			~1.3		-3.1
cRIG0508		Recombination protein RecR			recR			~1.6		-0.0/0.8
cRIG0726		Endonuclease III			nth			*		+2.2
cRIG0843		DNA primase			dnaG			*		-2.7
cRIG0707		Ribonuclease H			rnhA			*		-0.0/0.7
[D] Cell cycle control cell division chromosome partitioning
cRIG0307		Periplasmic protein TonB. links inner and outer membranes			tonB			-3.3		~1.5
cRIG0320		Aminodeoxychorismate lyase			-			-0/1.3		*
cRIG1328		Cell surface antigen Sca8			sca8			-0s/3.8s		s*s
cRIG0014		Cell surface antigen Sca1			sca1			~1.3		+3.3
cRIG0825		GTP-binding protein			obg			~1.2		-2.3
cRIG0386		Intracellular septation protein A			ispZ			*		-0/1.1
[V] Defense mechanisms
cRIG1427		Multidrug resistance protein A			emrA			+0.6/0.0s		~1.1
cRIG0231		(Di)nucleoside polyphosphate hydrolase			nudH			~1.4		-2.2
cRIG0325		Thioredoxin peroxidase 1			tdpX1			~1.2		-2.3
cRIG1304		ABC-type multidrug transport system. ATPase and permease components			mdlB			s*s		+0.7s/0.0s
cRIG0209		Antitoxin of toxin-antitoxin (TA) system StbD			stbD			*		-0.0/0.6
[T] Signal transduction mechanisms
cRIG0520		Response regulator receiver domain			ompR			-2.4		~1.0
cRIG0223		Histidine kinase sensor protein			barA			-0.0/0.7		~1.7
cRIG0220		Rickettsia Ankyrin repeat-containg protein			rarP-1			~1.6		-2.1
cRIG0818		DAP2 dipeptidyl aminopeptidase/ acylaminoacyl-peptidase-like protein			-			~1.1		-2.3
cRIG1434		NACHT family NTPase			-			s*s		-0.0s/0.9s
cRIG1403		Guanosine polyphosphate pyrophosphohydrolase/synthetase SpoTD			spoT11			*		-0.0s/1.0
[M] Cell wall/membrane/envelope biogenesis
cRIG0087		Alanine racemase			alr			+3.2/0.0		*
cRIG0044		Putative membrane protein			-			-0.0/2.3		~1.2
cRIG0059		3-deoxy-8-phosphooctulonate synthase			kdsA			-2.7		~1.9
cRIG0080		3-deoxy-D-manno-octulosonic-acid transferase			kdtA			-2.5		*
cRIG0807		Rickettsia adhesin Adr1			adr1			-3.8		~1.6
cRIG0588		UDP-N-acetylmuramoylalanyl-D-glutamate-- 2.6-diaminopimelate ligase			murE			-0.0/0.5		*
cRIG0699		Tetraacyldisaccharide 4'-kinase			lpxK			-0.0/1.0		*
cRIG0335		Efflux transporter. RND family MFP subunit			-			~1.3		-2.2
cRIG0006		Acyl-[acyl carrier protein]--UDP-N-acetylglucosamine O-acyltransferase			lpxA			~1.5		-5.6
cRIG0484		ABC transporter ATP-binding protein			abcT2			~1.1		-2.4
cRIG0705		ABC transporter substrate binding protein			-			~1.1		-2.2
cRIG0371		3-deoxy-manno-octulosonate cytidylyltransferase			kdsB			~1.7		-2.2
cRIG0244		D-alanine--D-alanine ligase			ddlB			~1.7		-0.0/1.7
cRIG0008		UDP-3-O-[3-hydroxymyristoyl] glucosamine N-acyltransferase			-			~1.2		-2.4
cRIG0072		OmpW family outer-membrane protein			ompW			~1.9		-3.8
cRIG0341		Outer membrane assembly protein Asma			asmA			~1.6		-2.3
cRIG0343		Conserved protein of unknown function			-			~1.8		-2.5
cRIG0243		UDP-N-acetylenolpyruvoylglucosamine reductase			murB			*		+2.1
cRIG0893		Organic solvent tolerance protein-like protein			ostA			*		-0.0/0.6
cRIG0328		Putative membrane-associated metal-dependent hydrolase			-			*		-3.3
cRIG0863		Negative regulator of beta-lactamase expression			ampD2			*		-0.0/0.6
cRIG0754		Putative permeases			-			*		-0.0/0.5
cRIG0260		Outer membrane protein			hlpA			*		-0.0/0.6
cRIG1400		Glycerol-3-phosphate cytidyltransferase TagD			tagD			f*a		-0.0/1.3
[N] Cell motility
cRIG0055		ATPase involved in chromosome partitioning			soj			*		-3.6
[U] Intracellular trafficking. secretion. and vesicular transport
cRIG0067		Protein-export protein SecB			secB			-0.0/3.2		~1.0
cRIG0577		Protein-export membrane protein SecD			secD			-2.1		~1.2
cRIG0098		VirB6 protein			virB6-1			~1.1		-2.3
cRIG0100		VirB6 protein			virB6-3			~1.4		-2.0
cRIG0101		VirB6 protein			virB6-4			~1.5		-3.1
cRIG0760		Signal recognition particle-docking protein FtsY			ftsY			~1.0		-2.4
cRIG0630		Preprotein translocase secY subunit			secY			~1.7		-0.0/1.1
cRIG0163		Signal recognition particle protein			ffh			~1.5		-3.2
cRIG0279		VirB9 protein			virB9-1			~1.1		-2.3
cRIG0283		VirB9 protein			virB9-2			~1.1		-2.2
cRIG0284		VirB10 protein			virB10			~1.3		-3.2
cRIG0767		VirB4 protein			virB4-2			~1.7		-2.8
[O] Posttranslational modification. prot. turnover. chaperones
cRIG0455		Signal peptide peptidase SppA. 36K type			sppA2			+2.5		-3.0
cRIG0658		NifU-like protein			-			+7.3		-2.6
cRIG0578		Sco2 protein precursor			sco2			-4.2		~1.1
cRIG0222		Carboxyl-terminal protease			ctp			-2.5		~1.4
cRIG0712		Surfeit locus protein 1			surf1			-0.0/0.5		*
cRIG0269		Small heat shock protein			hsp1			~1.4		-4.2
cRIG0409		ATP-dependent Clp protease proteolytic subunit			clpP			~1.1		-2.8
cRIG0440		FeS cluster assembly scaffold IscU			iscU			~1.1		-3.4
cRIG0491		Thioredoxin reductase			trxB2			~1.6		-2.4
cRIG0617		60 kD chaperonin			groEL			~1.5		-2.7
cRIG0621		Nucleotide exchange factor protein GrpE			grpE			~1.2		-7.1
cRIG0690		Conserved protein of unknown function			-			~1.4		-3.0
cRIG0439		Iron-sulfur cluster assembly accessory protein			iscA2			*		+2.1
cRIG0316		Heat shock protein HslV			hslV			*		-0.0/1.6
[C] Energy production and conversion
cRIG0106		NADH dehydrogenase I chain F			nuoF			+2.1		~1.4
cRIG0348		NADH dehydrogenase I chain C			nuoC			+3.7		-3.2
cRIG0349		NADH dehydrogenase I chain B			nuoB			+2.3		-2.4
cRIG0779		NADH dehydrogenase I chain G			nuoG			+3.4		-2.2
cRIG0784		ATP synthase gamma chain			lpdA1			-2.2		~1.4
cRIG0016		ATP synthase B chain			atpX			-4.4		~1.4
cRIG0071		NAD(p) transhydrogenase subunit beta			pntB			-2.6		~1.8
cRIG0783		ATP synthase beta chain			atpD			-3.3		~1.1
cRIG0411		Isopentenyl-diphosphate delta-isomerase			fni			-2.5		*
cRIG0782		ATP synthase epsilon chain			atpC			-0.0/0.5		*
cRIG0169		2-oxoglutarate dehydrogenase E1 component			sucA			~1.4		-2.2
cRIG0347		NADH dehydrogenase I chain D			nuoD			~1.8		-2.3
cRIG0781		Aconitate hydratase			acnA			~1.2		-2.7
cRIG0189		Ferredoxin			fdxB			~1.1		-0.0/0.6
cRIG0266		Ubiquinol-cytochrome c reductase. iron-sulfur subunit			-			~1.0		-0/0.5
cRIG0460		Pyruvate dehydrogenase complex dihydrolipoamide acetyltransferase			pdhC			~1.8		-2.1
cRIG0207		Cytochrome d ubiquinol oxidase subunit I			cydA			~1.8		-2.0
cRIG0418		Pyruvate/2-oxoglutarate dehydrogenase complex, dihydrolipoamide			lpdA2			~1.9		-4.4
cRIG0787		Dihydrolipoamide dehydrogenase			lpdA1			~1.2		-11.2
cRIG0261		Isocitrate dehydrogenase. NADP-dependent			icd			~1.9		-0.0/1.0
cRIG0477		ATP/ADP translocase			tlcD4			*		-2.2
cRIG0777		NADH dehydrogenase I chain I			nuoI			*		-2.7
cRIG0772		NADH dehydrogenase I chain J			nuoJ			*		-0.0/0.7
[G] Carbohydrate transport and metabolism
cRIG0694		Beta-glucosidase			-			~1.0		-0.0/5.4
cRIG1477		Pyruvate.phosphate dikinase precursor			ppdK			~1.0s		-0.0/1.6
cRIG0309		Proline/betaine transporter			proP2			~1.5		-2.5
cRIG0003		O-antigen export system ATP-binding protein RfbE			rfbE			~1.4		-3.5
cRIG0333		Conserved protein of unknown function			-			*		-2.3
cRIG0471		Erythrocyte adducin alpha subunit			addA			*		-0.0/0.7
[E] Amino acid transport and metabolism
cRIG0532		Diaminopimelate epimerase			dapF			+2.2		~1.6
cRIG0170		Thermostable carboxypeptidase			-			~1.1		+1.9/0.0s
cRIG0435		Aminopeptidase P			pepP			~1.1		-3.2
cRIG0441		Cysteine desulfurase IscS			iscS			~1.8		-2.9
cRIG0521		Osmolarity sensor protein EnvZ			envZ			~1.1		-2.3
cRIG0734		Aspartokinase			lysC			~1.1		-3.7
cRIG0519		Branched-chain amino acid aminotransferase			ilvE			~1.7		-3.3
cRIG0184		2.3.4.5-tetrahydropyridine-2-carboxylate N-succinyltransferase			dapD			~1.9		-0.0/1.5
cRIG0518		Dihydrodipicolinate synthase			dapA			*		-24.3
cRIG0273		Protease II			-			*		-0.0/1.0
cRIG0442		NifS-like protein			spl1			*		-0.0/1.0
[F] Nucleotide transport and metabolism
cRIG0287		Guanosine pentaphosphate phosphohydrolase			gppA			+1.0/0.0		*
cRIG0061		Deoxyguanosinetriphosphate triphosphohydrolase			dgt			~1.1		-7.4
cRIG0066		Deoxycytidine triphosphate deaminase			dcd			~1.7		-2.9
[H] Coenzyme transport and metabolism
cRIG0822		5-aminolevulinic acid synthase			hemA			+2.8		~1.3
cRIG0466		Folylpolyglutamate synthase			folC			+7.3		~1.8
cRIG0550		2-polyprenyl-6-methoxyphenol 4-hydroxylase			ubiH			+0.8/0.0		*
cRIG0450		3-octaprenyl-4-hydroxybenzoate carboxy-lyase			ubiX			-3.5		~1.0
cRIG0447		Delta-aminolevulinic acid dehydratase			hemB			-2.8		~1.4
cRIG0669		Ubiquinone/menaquinone biosynthesis methlytransferase UbiE			ubiE			-0.0/1.6		*
cRIG0869		Coproporphyrinogen III oxidase precursor			hemF			~1.5		+7.8
cRIG0167		Putative 6-pyruvoyl tetrahydropterin synthase			-			~1.4		-2.4
cRIG0872		Uroporphyrinogen decarboxylase			hemE			~1.1		-5.8
cRIG0492		Methylenetetrahydrofolate dehydrogenase			folD			~1.4		-2.1
cRIG0375		GTP cyclohydrolase I			folE			~1.2		-0.0/1.0
cRIG0606		Conserved protein of unknown function			-			*		-0.0/0.6
[I] Lipid transport and metabolism
cRIG1448		Poly-beta-hydroxybutyrate polymerase			phbC			+1.6s/0		s*
cRIG1491		Succinyl-CoA:3-ketoacid-coenzyme A transferase			scoA			+0.6/0s		s*
cRIG0609		Acetyl-CoA carboxylase. biotin carboxylase			accC			~1.3		-2.0
cRIG0745		Acyl carrier protein			acpP			~1.4		-2.6
cRIG0426		1-acyl-sn-glycerol-3-phosphate acyltransferase			plsC			f*		-0.0f/0.5
[P] Inorganic ion transport and metabolism
cRIG0691		Hemolysin-like protein			-			-2.0		~1.8
cRIG0472		Conserved protein of unknown function			-			~1.4		-2.7
cRIG0541		Conserved protein of unknown function			-			s*		+1.1/0.0
cRIG0292		3'(2').5'-bisphosphate nucleotidase			cysQ			*		-0.0/0.5
cRIG0387		FTR1 family protein			-			*		-0.0/0.6
[R] General function prediction only
cRIG0814		Phosphatidylethanolamine-binding protein PEBP			-			-0.0/1.4		+0.6/0.0f
cRIG0359		ABC-type transport system. periplasmic component			-			-0.0/0.6		*s
cRIG0851		Putative aspartyl protease			-			-6.5		*
cRIG0041		Succinate dehydrogenase iron-sulfur subunit			-			-0.0/0.8		~1.4
cRIG0583		Conserved protein of unknown function			-			-0.0/0.8		*
cRIG0157		Conserved protein of unknown function			-			-0.0/1.2		*
cRIG1438		Nucleotidyltransferase substrate binding protein			-			-0.0s/0.8s		*s
cRIG0747		ABC transporter ATP-binding protein Uup			uup			~1.0		+2.6
cRIG0850		Conserved protein of unknown function			-			~1.0		-10.4
cRIG1462		Putative AAA+ superfamily ATPase			-			~1.5		-0.0s/1.2
cRIG0917		Conserved protein of unknown function			-			*		+4.2s/0.0s
cRIG1302		ABC transporter ATP-binding protein			-			*		+0.7/0.0s
cRIG0887		Large extracellular alpha-helical protein			-			*a		-0.0/1.5
[S] Function unknown
cRIG0206		Conserved protein of unknown function			-			+3.1		~1.7
cRIG0214		Conserved protein of unknown function			-			+4.2		~1.3
cRIG0301		Conserved protein of unknown function			-			+2.8		*
cRIG0497		Conserved protein of unknown function			-			+3.2		~1.6
cRIG0178		Conserved protein of unknown function			-			+2.9		~1.7
cRIG0355		Conserved protein of unknown function			-			+2.4/0.0		~1.2
cRIG0895		Conserved protein of unknown function			-			+1.3/0.0		~1.6
cRIG0727		Conserved protein of unknown function			-			+3.1/0.0		*
cRIG1553		Conserved protein of unknown function			-			+0.5s/0.0s		s*s
cRIG0395		Conserved protein of unknown function			-			-2.4		+3.1
cRIG0839		Conserved protein of unknown function			-			-4.4		~1.8
cRIG0235		Conserved protein of unknown function			-			-2.8		~1.7
cRIG0389		Peptidyl-prolyl cis-trans isomerase			-			-3.3		~1.5
cRIG0446		Conserved protein of unknown function			-			-2.1		~1.9
cRIG0029		Putative colicin V production membrane protein			cvpA			-2.5		~1.9
cRIG0026		Conserved protein of unknown function			-			-0.0/0.7		~1.8
cRIG1530		Conserved protein of unknown function			-			-0.0s/2.9		s*s
cRIG0509		RDD family protein			-			-0.0/0.6		*
cRIG0696		Conserved protein of unknown function			-			-7.2		1.1/a
cRIG0177		Conserved protein of unknown function			-			*		+0.7/0.0
cRIG0137		Conserved protein of unknown function			-			~1.9		+2.3
cRIG0188		Conserved protein of unknown function			-			~1.1		+2.4
cRIG0708		Conserved protein of unknown function			-			*		+2.8
cRIG0031		Conserved protein of unknown function			-			*		+1.1/0.0
cRIG1551		Conserved protein of unknown function			-			s*f		+2.1s/0.0s
cRIG0406		Conserved protein of unknown function			-			~1.5		-2.4
cRIG0476		Cell surface antigen Sca4			sca4			~1.7		-3.8
cRIG0527		Conserved protein of unknown function			-			*		-2.1
cRIG1380		Conserved protein of unknown function			-			*		-0.0/0.5
cRIG0239		Conserved protein of unknown function			-			*		-0.0/0.7
cRIG0048		Conserved protein of unknown function			-			~1.1		-2.3
cRIG0217		Conserved protein of unknown function			-			~1.6		-2.4
cRIG0870		Putative membrane protein			-			*		-0.0/0.6
cRIG1543		Conserved protein of unknown function						a*f		+6.5f/0s
									Similar or distinct patterns (specific proteins)
[L] Replication. recombination and repair
pRIG005		Transposase containing tnp_31 domain			tnp				a/0.9	a/3.2
cRIG0937		Transposase and inactivated derivative			tnp				a*	a/1.5
cRIG1140		Conjugal transfer protein TraA			traA				a*f	a/0.6
[D] Cell cycle control. cell division. chromosome partitioning
pRIG009		Plasmid partitioning ParA family protein			parA				a/1.0	a/3.0
pRIG009		Plasmid partitioning ParA family protein			parA				a/0.8	a*a
pRIG009		Plasmid partitioning ParA family protein			parA				a/0.9	a*a
[M] Cell wall/membrane/envelope biogenesis
pRIG152		Conserved protein of unknown function			-				a/1.0	a*a
[T] Signal transduction mechanisms
cRIG0947		Guanosine polyphosphate pyrophosphohydrolase/synthetase SpoTc			spoT12				a*	a/0.8
[O] Posttranslational modification. prot. turnover. chaperones
pRIG014		Small heat shock protein			hsp1				a/3.0	a*a
pRIG015		Small heat shock protein			hsp2				a/29	a*a
[X] Mobilome: prophages. transposons
cRIG1113		Phage-associated protein			-				a*f	a/0.6
cRIG1410		Integrase catalytic region			-				a*s	a/0.6
[G] Carbohydrate transport and metabolism
cRIG1112		MFS-type sugar transporter			-				a/1.3	a*a
[H] Coenzyme transport and metabolism
pRIG050		Conserved protein of unknown function			-				a/0.6	a*a
[I] Lipid transport and metabolism
cRIG1120		Putative 3-oxoacyl-(acyl-carrier-protein) synthase III			-				a/1.1	a*a
cRIG1123		Acyl carrier protein			-				a/0.6	a*a
cRIG1119		Short chain dehydrogenase/reductase family			fabG				a/2.7	a*a
[P] Inorganic ion transport and metabolism
cRIG1118		Rieske non-heme iron oxygenase (RO) family			-				a/0.6	a*a
[R] General function prediction only
cRIG1127		Tetratricopeptide repeat-containing protein			tpr				a*f	a/1.7
[S] Function unknown
cRIG0159		Conserved protein of unknown function			-				0.0/1.3	a/1.2
pRIG038		Conserved protein of unknown function			-				a/1.3	a/2.2
pRIG128		Conserved protein of unknown function			-				a/0.9	a*a
pRIG145		Conserved protein of unknown function			-				a/0.5	a*a
pRIG034		Conserved protein of unknown function			-				a/1.9	a*a
pRIG097		Conserved protein of unknown function			-				a/1.3	a*a
pRIG097		Conserved protein of unknown function			-				a/1.3	a*a
pRIG074		Conserved protein of unknown function			-				a/0.5f	a*
pRIG151		Conserved protein of unknown function			-				a/0.6	a*a
